# Supplementary material for: Ubiquitin Ligase Nrdp1 Controls Autophagy-Associated Acrosome Biogenesis and Mitochondrial Arrangement during Spermiogenesis
Source: Cells. 2023 Sep 5;12(18):2211. doi: 10.3390/cells12182211 (PMC10527437; doi:10.3390/cells12182211)
Supplement: Supplementary file 1 [file cells-12-02211-s001.zip]

Archive with 4 entries (4 files):
- cells-2480079-Supplementary.pdf
- Mass Spectrometry original data.xlsx
- Nrdp1-KO sperms.avi
- Wild-type sperms.avi
