# Supplementary material for: Ubiquitin Ligase Nrdp1 Controls Autophagy-Associated Acrosome Biogenesis and Mitochondrial Arrangement during Spermiogenesis
Source: Cells. 2023 Sep 5;12(18):2211. doi: 10.3390/cells12182211 (PMC10527437; doi:10.3390/cells12182211)
Supplement: Supplementary file 1 [file cells-12-02211-s001.zip › Mass Spectrometry original data.xlsx]

## Sheet: proteinGroups - 精子细胞-北师大邱老师
Protein IDs	Majority protein IDs	Peptide counts (all)	Peptide counts (razor+unique)	Peptide counts (unique)	Protein names	Gene names	Fasta headers	Number of proteins	Peptides	Razor + unique peptides	Unique peptides	Sequence coverage [%]	Unique + razor sequence coverage [%]	Unique sequence coverage [%]	Mol. weight [kDa]	Sequence length	Sequence lengths	Q-value	Score	Reporter intensity corrected 0	Reporter intensity corrected 1	Reporter intensity corrected 2	Reporter intensity corrected 3	Reporter intensity corrected 4	Reporter intensity corrected 5	Reporter intensity corrected 6	Reporter intensity corrected 7	Reporter intensity 0	Reporter intensity 1	Reporter intensity 2	Reporter intensity 3	Reporter intensity 4	Reporter intensity 5	Reporter intensity 6	Reporter intensity 7	Reporter intensity count 0	Reporter intensity count 1	Reporter intensity count 2	Reporter intensity count 3	Reporter intensity count 4	Reporter intensity count 5	Reporter intensity count 6	Reporter intensity count 7	Intensity	MS/MS count	Only identified by site	Reverse	Potential contaminant	id
A0JLY1	A0JLY1	12	12	12	Coiled-coil domain-containing protein 173	Ccdc173		1	12	12	12	22.7	22.7	22.7	65.131	547	547	0	31.951	127050	127920	117470	127420	259290	255720	354270	369830	119970	121690	123470	131260	254760	257260	351680	360070	17	17	17	17	17	17	17	17	226780000	18				0
A0JP43	A0JP43	25	25	25	EF-hand calcium-binding domain-containing protein 5	Efcab5		1	25	25	25	22.9	22.9	22.9	159.93	1406	1406	0	134.34	320500	332250	229640	242960	234700	243070	214590	240500	302250	314360	241410	251830	234770	247350	216030	237410	31	31	31	31	31	31	31	31	312340000	32				1
A1EGX6	A1EGX6	19	19	19	Fibrous sheath CABYR-binding protein	Fscb		1	19	19	19	16.4	16.4	16.4	114.98	1074	1074	0	84.593	595280	605850	493320	540820	1167000	1167000	917620	979810	561760	575610	523570	561350	1136600	1152700	930100	974720	64	64	64	64	64	64	64	64	1850200000	64				2
A2A432	A2A432	17	9	9	Cullin-4B	Cul4b		1	17	9	9	16.5	9.9	9.9	110.7	970	970	0	45.392	325600	346650	235430	244230	144910	139360	163510	179120	307070	327680	245780	252450	149520	147990	163300	175050	13	13	13	13	13	13	13	13	187840000	13				3
A2A4P0	A2A4P0	5	5	5	ATP-dependent RNA helicase DHX8	Dhx8		1	5	5	5	3.9	3.9	3.9	142.57	1244	1244	0	16.696	38811	41191	28252	27767	13980	14119	13482	15339	36603	38918	29423	28779	14643	15061	13543	15083	5	5	5	5	5	5	5	5	15976000	6				4
A2A5R2	A2A5R2	15	15	10	Brefeldin A-inhibited guanine nucleotide-exchange protein 2	Arfgef2		1	15	15	10	8.1	8.1	5.9	202.24	1792	1792	0	26.7	295780	312220	217270	221400	136090	150680	153350	158600	278970	295190	226580	229050	140250	156990	153150	156150	17	17	17	17	17	17	17	17	146500000	18				5
A2A6C4	A2A6C4	3	3	3	Signal peptide peptidase-like 2C	Sppl2c		1	3	3	3	7.4	7.4	7.4	76.265	690	690	0	91.268	43939	44339	46691	50117	13263	11196	19125	21313	41523	42095	47235	49976	14782	13372	18956	20597	9	9	9	9	8	7	9	9	220750000	9				6
A2A6Q5	A2A6Q5	3	3	3	Cell division cycle protein 27 homolog	Cdc27		1	3	3	3	3.2	3.2	3.2	91.841	825	825	0	5.4074	60600	64119	52097	56353	22294	23657	31080	32836	57198	60721	53531	57192	23787	25903	30835	32010	3	3	3	3	3	3	3	3	10885000	3				7
A2A791	A2A791	2	2	2	Zinc finger MYM-type protein 4	Zmym4		1	2	2	2	1.2	1.2	1.2	172.44	1549	1549	0.00022589	3.4942	38627	34921	20022	19909	8768.7	9447	11388	10034	36384	32952	21513	20943	9324.5	10135	11321	9875.2	2	2	2	2	2	2	2	2	6350400	2				8
A2A8T7	A2A8T7	1	1	1	Testis-expressed sequence 38 protein	Tex38		1	1	1	1	5	5	5	22.716	201	201	0.0012777	2.7757	51566	57312	50904	53051	10964	11847	18421	18174	48708	54285	51665	53511	12866	14211	18188	17664	1	1	1	1	1	1	1	1	11067000	1				9
A2A8Z1	A2A8Z1	9	9	8	Oxysterol-binding protein-related protein 9	Osbpl9		1	9	9	8	10.9	10.9	9.9	83.108	736	736	0	19.297	257830	277470	314440	310400	84725	82926	95909	101940	243890	263420	315710	309850	95318	95856	95770	99776	11	11	11	11	11	11	11	11	136750000	11				10
A2AC93	A2AC93	14	14	14	Dynein intermediate chain 2, axonemal	Dnai2		1	14	14	14	22.2	22.2	22.2	70.967	623	623	0	92.392	217930	231350	198130	206990	318790	322100	389250	422620	205760	219570	206580	213220	315040	325100	387710	412740	24	24	24	24	24	24	24	24	779580000	26				11
A2ACP1	A2ACP1	2	2	2	Tetratricopeptide repeat protein 39A	Ttc39a		1	2	2	2	2.8	2.8	2.8	66.126	578	578	0.0014862	2.7505	54028	54266	45974	45089	19304	18567	25571	25767	50992	51361	47268	45930	20619	20371	25407	25119	2	2	2	2	2	2	2	2	12267000	2				12
A2ADY9	A2ADY9	2	1	1	Protein DDI1 homolog 2	Ddi2		1	2	1	1	6.5	4.3	4.3	44.59	399	399	0	14.461	17729	6285.4	5979	14211	2176.3	3103.6	2830.1	2323.9	16681	6043.8	6795.1	13795	2359.4	3671.3	2813.5	2326.1	2	2	2	2	2	2	2	2	8327500	2				13
A2AE20	A2AE20	3	3	3	Sperm acrosome-associated protein 5	Spaca5		1	3	3	3	13.1	13.1	13.1	18.005	160	160	0	8.9353	88227	92818	81244	86778	240160	255870	154570	163950	83306	88371	86398	90723	232560	249820	158360	165670	11	11	11	11	11	11	11	11	565900000	11				14
Q8R3R5;A2AF53	Q8R3R5;A2AF53	1;1	1;1	1;1	Transmembrane protein 185B;Transmembrane protein 185A	Tmem185b;Tmem185a	;	2	1	1	1	2.6	2.6	2.6	40.701	350	350;350	0.00065775	3.1075	30864	31333	32782	33568	18974	20529	20393	24147	29167	29752	33321	33752	19652	21622	20400	23672	2	2	2	2	2	2	2	2	25955000	2				15
A2AFS3	A2AFS3	20	20	20	UPF0577 protein KIAA1324	Kiaa1324		1	20	20	20	21.1	21.1	21.1	110.68	1009	1009	0	98.91	819910	885300	739620	745980	212100	222560	256480	270180	774090	837850	755840	757890	236700	252990	255550	264570	36	36	36	36	36	36	36	36	604090000	36				16
A2AG06	A2AG06	8	8	8	Uncharacterized protein C17orf104 homolog	Gm1564		1	8	8	8	8.9	8.9	8.9	108.83	965	965	0	17.231	110350	114400	96089	97824	32802	36898	45903	46875	104160	108300	98514	99399	35869	40758	45537	45828	9	9	9	9	9	9	9	9	35749000	10				17
A2AG50	A2AG50	2	2	2	MAP7 domain-containing protein 2	Map7d2		1	2	2	2	1.8	1.8	1.8	86.049	781	781	0.0018995	2.6655	79231	83042	133070	134010	101070	94449	124440	138360	75153	79393	132840	132460	103030	99244	123910	134660	4	4	4	4	4	4	4	4	45096000	4				18
A2AGT5	A2AGT5	31	31	31	Cytoskeleton-associated protein 5	Ckap5		1	31	31	31	15.2	15.2	15.2	225.63	2032	2032	0	79.824	858640	925690	701010	713260	184470	181500	221450	232310	810230	875290	721100	728890	208420	211680	220700	227070	41	41	41	41	41	41	41	41	440220000	43				19
A2AHC3	A2AHC3	3	3	3	Calmodulin-regulated spectrin-associated protein 1	Camsap1		1	3	3	3	1.8	1.8	1.8	175.89	1581	1581	0	4.9351	42864	43267	38156	40736	11691	9822	12196	14082	40465	40991	39040	41055	12906	11599	12214	13714	3	3	3	3	3	3	3	3	7810400	3				20
A2AI05	A2AI05	2	2	2	NADPH-dependent diflavin oxidoreductase 1	Ndor1		1	2	2	2	3.3	3.3	3.3	67.182	598	598	0	5.049	29922	31441	25339	24729	10524	11772	16078	14607	28240	29745	26059	25311	11280	12683	15912	14292	2	2	2	2	2	2	2	2	14560000	2				21
A2AI08	A2AI08	3	3	3	Taperin	Tprn		1	3	3	3	5.5	5.5	5.5	80.088	749	749	0	8.2273	40704	43275	30755	31211	13246	15081	14657	14803	38395	40909	31904	32157	14077	16118	14647	14618	3	3	3	3	3	3	3	3	25601000	3				22
A2AIL4	A2AIL4	2	2	2	NADH dehydrogenase (ubiquinone) complex I, assembly factor 6	Ndufaf6		1	2	2	2	5.4	5.4	5.4	38.362	333	333	0	4.0803	12613	14266	11302	12237	5774.6	6484.2	9521.4	10156	11908	13509	11596	12460	6081.9	6977.2	9405.5	9865.5	2	2	2	2	2	2	2	2	4902600	2				23
A2AIV2	A2AIV2	1	1	1	Protein virilizer homolog	Kiaa1429		1	1	1	1	0.5	0.5	0.5	201.44	1811	1811	0.0022803	2.4341	0	0	0	0	0	0	0	0	0	0	0	0	0	0	0	0	0	0	0	0	0	0	0	0	0	1				24
A2AJ15	A2AJ15	2	2	2	Endoplasmic reticulum mannosyl-oligosaccharide 1,2-alpha-mannosidase	Man1b1		1	2	2	2	3.5	3.5	3.5	75.149	658	658	0.0024819	2.413	31992	35842	32863	32352	9299.7	10150	12536	14572	30227	33946	33311	32727	10414	11520	12449	14190	2	2	2	2	2	2	2	2	3893800	2				25
A2AJ88	A2AJ88	6	6	5	Patatin-like phospholipase domain-containing protein 7	Pnpla7		1	6	6	5	3.7	3.7	3.1	150.49	1352	1352	0	11.252	56380	56243	54581	56627	27095	26566	28973	30570	53250	53348	55710	57022	28409	28595	28990	29994	5	5	5	5	5	5	5	5	26210000	6				26
A2AJB1	A2AJB1	16	16	16	Coiled-coil domain-containing protein 183	Ccdc183		1	16	16	16	21.9	21.9	21.9	62.117	534	534	0	41.425	269020	272510	238050	259070	486070	489180	598860	634970	253960	259010	250300	267090	477550	490880	596330	620340	24	24	24	24	24	24	24	24	415380000	24				27
A2AJB7	A2AJB7	6	6	6	Epididymal-specific lipocalin-5;Epididymal-specific lipocalin-5, major form;Epididymal-specific lipocalin-5, minor form	Lcn5		1	6	6	6	37.5	37.5	37.5	21.013	192	192	0	102.51	259290	256610	228470	260760	613820	681390	906850	976380	244760	244460	242600	270610	601730	681470	898280	950890	40	40	41	42	42	42	42	42	3279500000	42				28
A2AJT4	A2AJT4	2	2	2	Arginine/serine-rich protein PNISR	Pnisr		1	2	2	2	2.2	2.2	2.2	92.114	805	805	0.0069652	2.0554	44907	52034	35657	32347	9889.3	9417.8	13737	15258	42369	49119	36762	33669	11111	10848	13630	14807	2	2	2	2	2	2	2	2	27075000	2				29
A2AKG8	A2AKG8	4	4	4	Focadhesin	Focad		1	4	4	4	2.3	2.3	2.3	198.95	1798	1798	0	14.318	32854	35016	26386	26831	4369.9	5983.4	6297.7	5828.7	30999	33107	27133	27416	5387	7087.4	6242.4	5757.8	4	4	4	4	4	4	4	4	13032000	4				30
A2AKQ8	A2AKQ8	13	13	2	Tetratricopeptide repeat protein 30A2	Ttc30a2		1	13	13	2	19.3	19.3	2.3	76.119	664	664	0	54.5	415830	447230	385870	409060	126910	136850	186670	201980	392650	423640	393870	413580	139520	154160	184930	196530	20	20	20	20	20	20	20	20	306270000	20				31
A2AKX3	A2AKX3	7	7	7	Probable helicase senataxin	Setx		1	7	7	7	2.7	2.7	2.7	297.59	2646	2646	0	11.644	56101	60457	37104	39880	15853	16737	15230	18038	52888	57105	38915	41359	16831	18184	15301	17742	5	5	5	5	5	5	5	5	18301000	8				32
A2ALW5	A2ALW5	2	2	2	DnaJ homolog subfamily C member 25	Dnajc25		1	2	2	2	5	5	5	41.937	357	357	0.00087489	3.0788	79350	84194	85447	87245	21862	21179	27293	28198	74994	79851	86340	87429	24820	24924	27167	27525	3	3	3	3	3	3	3	3	16807000	3				33
A2AN08	A2AN08	29	29	29	E3 ubiquitin-protein ligase UBR4	Ubr4		1	29	29	29	5.9	5.9	5.9	572.28	5180	5180	0	138.36	466180	489320	413340	440340	235810	239860	327850	355210	440090	463610	424780	447020	245440	256940	325290	345590	38	38	38	38	38	38	38	38	269870000	38				34
A2APB8	A2APB8	4	4	4	Targeting protein for Xklp2	Tpx2		1	4	4	4	6.2	6.2	6.2	85.893	745	745	0	7.0549	48771	47047	24499	31387	13896	14282	14770	11753	45934	44445	26466	32532	14413	15290	14781	11704	4	4	4	4	4	4	4	4	10692000	4				35
A2APY7	A2APY7	2	2	2	NADH dehydrogenase [ubiquinone] 1 alpha subcomplex assembly factor 5	Ndufaf5		1	2	2	2	7	7	7	38.404	343	343	0.00022994	3.8025	7935.5	7747.1	6876.4	7819.1	5638.6	5367.7	5200.2	5599.9	7490.3	7351.7	7105.2	7896.1	5701.6	5588	5233.2	5515.6	1	1	1	1	1	1	1	1	3036000	3				36
A2AQP0	A2AQP0	2	2	2	Myosin-7B	Myh7b		1	2	2	2	0.9	0.9	0.9	221.49	1941	1941	0.006575	2.0679	17100	16914	22542	23523	16269	17701	17303	15865	16185	16129	22713	23397	16600	18247	17316	15731	2	2	2	2	2	2	2	2	18283000	2				37
A2AR02	A2AR02	6	6	6	Peptidyl-prolyl cis-trans isomerase G	Ppig		1	6	6	6	7.2	7.2	7.2	88.324	752	752	0	11.072	253630	284670	165660	156700	65335	61602	80159	88288	239090	268540	173850	165260	70152	68003	79831	85982	9	9	9	9	9	9	9	9	113480000	9				38
A2ARP9	A2ARP9	5	5	5	Cation channel sperm-associated protein 2	Catsper2		1	5	5	5	7.3	7.3	7.3	68.571	588	588	0	21.73	155560	161630	140390	154310	310160	323350	389170	410350	146870	153690	147800	159500	304300	323410	387300	401200	20	20	20	20	20	20	20	20	271710000	21				39
A2ARV4	A2ARV4	4	4	4	Low-density lipoprotein receptor-related protein 2	Lrp2		1	4	4	4	0.8	0.8	0.8	519.2	4660	4660	0	8.3839	38648	41326	41179	38503	26587	27119	41949	45232	36523	39181	41892	39095	27493	28648	41483	43862	4	4	4	4	4	4	4	4	30238000	4				40
A2ARZ3	A2ARZ3	29	29	29	Fibrous sheath-interacting protein 2	Fsip2		1	29	29	29	4.3	4.3	4.3	784.85	6995	6995	0	95.81	349990	352960	309690	328440	439640	439810	407360	435260	330390	335030	322530	336320	434470	442220	409860	429660	32	32	32	32	32	32	32	32	222430000	34				41
A2ASS6	A2ASS6	7	7	7	Titin	Ttn		1	7	7	7	0.2	0.2	0.2	3906.4	35213	35213	0	7.4947	190060	201680	185160	197770	153460	156880	153280	152570	179510	191360	189900	200350	155240	161530	153760	150730	9	9	9	9	9	9	9	9	148070000	9				42
A2ASZ8;Q6GQS1	A2ASZ8	5;1	5;1	5;1	Calcium-binding mitochondrial carrier protein SCaMC-2	Slc25a25		2	5	5	5	8.7	8.7	8.7	52.62	469	469;467	0	8.1021	114540	121820	130960	135450	70930	70231	96751	106500	108290	115710	132500	135760	74099	75615	96048	103550	6	6	6	6	6	6	6	6	47540000	6				43
A2ATU0	A2ATU0	6	6	6	Probable 2-oxoglutarate dehydrogenase E1 component DHKTD1, mitochondrial	Dhtkd1		1	6	6	6	6.9	6.9	6.9	102.79	921	921	0	26.487	116970	123290	142090	143210	73909	73405	100460	107800	110640	117170	143260	143200	77458	79015	99744	104910	7	7	7	7	7	7	7	7	99416000	7				44
A2AU72	A2AU72	21	21	21	Armadillo repeat-containing protein 3	Armc3		1	21	21	21	19.6	19.6	19.6	97.356	881	881	0	71.262	738220	764670	730900	760450	581550	581730	654350	680000	697330	725630	748510	769520	590490	603420	653540	666790	41	41	41	41	41	41	41	41	588900000	42				45
A2AUQ7	A2AUQ7	3	3	3	N-acetyllactosaminide alpha-1,3-galactosyltransferase-like 1	Ggta1l1		1	3	3	3	9.1	9.1	9.1	37.953	319	319	0	7.7003	52807	56589	57477	56923	20438	21868	29442	27077	49911	53666	58136	57255	22252	24085	29183	26496	3	3	3	3	3	3	3	3	15412000	3				46
A2AVQ5	A2AVQ5	4	4	4	Uncharacterized protein C1orf177 homolog			1	4	4	4	9.4	9.4	9.4	47.584	414	414	0	12.657	24036	23785	22268	26395	47114	48768	67762	76994	22696	22657	23371	26974	46374	49340	67170	74773	5	5	5	5	5	5	5	5	20341000	6				47
A2AVR2	A2AVR2	6	6	6	Maestro heat-like repeat-containing protein family member 7	Mroh7		1	6	6	6	4.8	4.8	4.8	141.71	1279	1279	0	13.657	98840	105190	98292	101880	49291	52216	83557	90774	93367	99742	100170	102920	52023	56592	82486	87932	9	9	9	9	9	9	9	9	46185000	9				48
A2AWA9	A2AWA9	10	10	7	Rab GTPase-activating protein 1	Rabgap1		1	10	10	7	10.4	10.4	8.2	120.8	1064	1064	0	52.093	263480	282730	251160	257570	69645	66660	84329	94710	248830	267770	255720	260200	78095	77791	84019	92261	12	12	12	12	12	12	12	12	889540000	13				49
A2BDX3	A2BDX3	2	2	2	Adenylyltransferase and sulfurtransferase MOCS3;Molybdopterin-synthase adenylyltransferase;Molybdopterin-synthase sulfurtransferase	Mocs3		1	2	2	2	6.3	6.3	6.3	49.374	460	460	0	12.535	31920	29939	28203	32722	16368	18278	19164	16040	30133	28432	28995	32836	16970	19238	19115	15921	3	3	3	3	3	3	3	3	12068000	3				50
A2BH40	A2BH40	1	1	1	AT-rich interactive domain-containing protein 1A	Arid1a		1	1	1	1	0.4	0.4	0.4	242.09	2283	2283	0.0079051	2.0056	5879.3	6691.3	3123.3	3200.2	1391.3	1264.3	1641.5	1759.1	5538.2	6306.6	3347.3	3426.8	1475	1393.4	1636.8	1714.7	1	1	1	1	1	1	1	1	2759000	1				51
A2BIM8;P11591;P11589;P11588;P02762;B5X0G2;P04938	A2BIM8;P11591;P11589;P11588;P02762;B5X0G2;P04938	1;1;1;1;1;1;1	1;1;1;1;1;1;1	1;1;1;1;1;1;1	Major urinary protein 5;Major urinary protein 2;Major urinary protein 1;Major urinary protein 6;Major urinary protein 17;Major urinary proteins 11 and 8	Mup9;Mup5;Mup2;Mup1;Mup6;Mup17;Mup8	;;;;;;	7	1	1	1	6.1	6.1	6.1	20.762	181	181;180;180;180;180;180;181	0.00044238	3.2109	5288.8	4721.2	7544.7	8971.4	11751	12797	11859	14835	5009	4541.8	7676.6	8909.3	11592	12899	11891	14551	1	1	1	1	1	1	1	1	4163400	1				52
A2RSJ4	A2RSJ4	10	10	10	UHRF1-binding protein 1-like	Uhrf1bp1l		1	10	10	10	6.9	6.9	6.9	161.94	1457	1457	0	19.918	184550	195730	166140	172630	61255	61232	72629	82241	174240	185340	170020	175000	66223	68254	72412	80257	11	11	11	11	11	11	11	11	73346000	11				53
A2RSQ0	A2RSQ0	5	5	5	DENN domain-containing protein 5B	Dennd5b		1	5	5	5	3.8	3.8	3.8	144.63	1274	1274	0	10.792	144560	149100	126880	126710	27635	27077	30505	31077	136460	141100	129760	128500	32165	32456	30487	30494	7	7	7	7	7	7	7	7	36152000	7				54
A2RSQ1	A2RSQ1	8	8	8	Beta-galactosidase-1-like protein 3	Glb1l3		1	8	8	8	9.6	9.6	9.6	73.921	649	649	0	14.405	170000	176750	258580	272910	146470	150900	229650	248740	161100	168760	258300	269640	152860	162140	227140	241280	12	12	12	12	12	12	12	12	268630000	12				55
A2RSX7	A2RSX7	3	3	3	tRNA wybutosine-synthesizing protein 5	Tyw5		1	3	3	3	9.2	9.2	9.2	36.632	315	315	0	6.9464	24274	26663	21360	21677	15041	14528	13062	14988	22914	25241	22008	22191	15333	15144	13179	14769	3	3	3	3	3	3	3	3	19422000	3				56
A2RSY6	A2RSY6	3	3	3	TRMT1-like protein	Trmt1l		1	3	3	3	3.8	3.8	3.8	80.86	728	728	0	5.5163	57590	56888	36687	39952	20199	23305	30763	29035	54284	53774	38680	41314	21115	24679	30448	28406	3	3	3	3	3	3	3	3	9534500	3				57
A2RT91	A2RT91	9	9	9	Ankyrin and armadillo repeat-containing protein	Ankar		1	9	9	9	6.9	6.9	6.9	165.29	1465	1465	0	21.868	113360	107130	100780	113720	87549	92848	108490	118370	107010	101750	104030	114750	88608	96212	108020	115720	13	13	13	13	13	13	13	13	68142000	13				58
A2RTF1	A2RTF1	20	20	20	Cation channel sperm-associated protein subunit beta	Catsperb		1	20	20	20	15.7	15.7	15.7	126.11	1109	1109	0	53.717	517770	535560	502160	544680	675430	678030	700420	752150	489030	508850	519340	554160	669600	685800	701610	739000	50	50	50	50	50	50	50	50	1125400000	51				59
A2RTL5	A2RTL5	1	1	1	Arginine/serine-rich coiled-coil protein 2	Rsrc2		1	1	1	1	3.2	3.2	3.2	43.876	376	376	0.0018951	2.6349	18207	18957	12186	13769	4901.4	4174.6	5272.1	4535.5	17165	17917	12763	14144	5242.7	4720	5273.9	4459.9	1	1	1	1	1	1	1	1	7379600	1				60
A3KGB4	A3KGB4	4	4	4	TBC1 domain family member 8B	Tbc1d8b		1	4	4	4	3.1	3.1	3.1	127.89	1114	1114	0	5.7412	25978	27475	22136	23365	7233.4	8259.2	9315.5	9627.5	24519	26008	22723	23742	7941.7	9170	9263.4	9441.4	2	2	2	2	2	2	2	2	6350000	4				61
A3KGV1	A3KGV1	32	32	32	Outer dense fiber protein 2	Odf2		1	32	32	32	32.9	32.9	32.9	95.54	830	830	0	323.31	1391200	1472000	1149300	1211300	2072400	2094700	1753700	1850700	1312900	1396100	1209600	1256900	2032000	2083100	1771400	1836400	124	124	124	124	124	124	124	124	7360100000	126				62
A3KGW5	A3KGW5	1	1	1	Probable inactive glycosyltransferase 25 family member 3	Cercam		1	1	1	1	1.5	1.5	1.5	67.671	592	592	0.0012812	2.8055	5995.2	7206.3	15825	14968	1659.8	2178.6	2090.5	2960.7	5719.5	6913	15421	14551	2301.4	2853.3	2080.3	2888.1	1	1	1	1	1	1	1	1	3257400	1				63
A3KMP2	A3KMP2	1	1	1	Tetratricopeptide repeat protein 38	Ttc38		1	1	1	1	2.6	2.6	2.6	52.223	465	465	0	4.1581	24109	25194	25162	27488	14287	15418	17476	16403	22781	23926	25596	27589	14846	16301	17406	16143	2	2	2	2	2	2	2	2	16657000	2				64
A4Q9F3	A4Q9F3	4	4	4	Protein polyglycylase TTLL10	Ttll10		1	4	4	4	5.5	5.5	5.5	79.249	704	704	0	10.492	90798	98992	68367	69860	21730	22976	25963	28831	85646	93543	70817	71957	23915	25799	25879	28200	6	6	6	6	6	6	6	6	43737000	6				65
A6H5Y3	A6H5Y3	8	8	8	Methionine synthase	Mtr		1	8	8	8	6.9	6.9	6.9	139.07	1253	1253	0	19.636	137630	139620	158300	165150	59589	61184	59810	62367	130130	132680	159690	164620	64138	67305	59985	61487	12	12	12	12	12	12	12	12	58769000	12				66
A6H5Z3	A6H5Z3	6	6	6	Exocyst complex component 6B	Exoc6b		1	6	6	6	6.7	6.7	6.7	94.128	810	810	0	12.413	92154	95462	131390	136550	53303	73528	77233	52909	87278	91020	131260	135230	57214	77307	76543	53079	7	7	7	7	7	7	7	7	43477000	7				67
A6H611	A6H611	17	17	17	Mitochondrial intermediate peptidase	Mipep		1	17	17	17	19.5	19.5	19.5	80.851	711	711	0	36.263	420130	442380	490120	478270	187190	178690	249950	375970	397280	419900	494100	479180	201940	201680	248280	362600	22	22	22	22	22	22	22	22	408370000	22				68
A6H630	A6H630	18	18	18	Protein-glutamate O-methyltransferase	Armt1		1	18	18	18	36.4	36.4	36.4	50.548	439	439	0	208.64	1033300	1146100	766330	771020	281510	278330	378640	411280	974610	1082600	795350	797730	305030	310610	376040	400170	53	53	53	53	53	53	53	53	2996500000	54				69
A6H639	A6H639	6	6	6	T-complex-associated testis-expressed protein 1	Tcte1		1	6	6	6	12.7	12.7	12.7	55.518	498	498	0	24.075	150660	159820	131670	139480	130670	133290	162190	174650	142210	151480	136330	142700	131420	137110	161470	170580	14	14	14	14	14	14	14	14	158840000	14				70
A6H684	A6H684	2	2	2	Alpha-1,3-mannosyl-glycoprotein 4-beta-N-acetylglucosaminyltransferase-like protein MGAT4E	Mgat4e		1	2	2	2	7.7	7.7	7.7	49.985	439	439	0	10.077	19229	20284	21432	21834	6696.5	7975.2	9459.2	11642	18177	19251	21635	21873	7404.6	8884	9381.2	11331	2	2	2	2	2	2	2	2	27164000	2				71
A6H690	A6H690	11	11	11	IQ and AAA domain-containing protein 1-like	Iqca1l		1	11	11	11	16.8	16.8	16.8	95.955	825	825	0	44.332	180290	193340	137170	144450	96599	105460	103750	105170	170060	182890	142820	148920	98727	109220	103790	103780	17	17	17	17	17	17	17	17	154030000	18				72
A6H6A4	A6H6A4	7	7	7	Leucine-rich repeat and IQ domain-containing protein 4	Lrriq4		1	7	7	7	10.7	10.7	10.7	68.009	596	596	0	17.984	131760	144610	128150	137710	143090	163230	134870	150520	124450	137260	132040	140500	142660	164580	135600	149060	10	10	10	10	10	10	10	10	92322000	10				73
A6H6A9	A6H6A9	10	7	7	Rab GTPase-activating protein 1-like	Rabgap1l		1	10	7	7	11.3	8.3	8.3	92.403	815	815	0	19.029	167890	181560	151720	151380	46109	46759	47079	49037	158510	171820	155080	153930	50944	52683	47186	48288	11	11	11	11	11	11	11	11	69246000	11				74
A6H6Q4	A6H6Q4	3	3	3	Uncharacterized protein C19orf71 homolog			1	3	3	3	12.1	12.1	12.1	23.954	206	206	0	4.7764	23978	24248	20805	22933	40762	41176	66063	70778	22634	23041	21876	23636	40285	41849	65285	68581	3	3	3	3	3	3	3	3	154160000	3				75
A6H6T1	A6H6T1	3	2	2	Serine protease 40	Prss40		1	3	2	2	8.8	6	6	40.145	365	365	0	6.0228	22425	19786	19864	23285	33527	34149	24760	26326	21169	18849	20772	23569	32886	34025	25176	26307	3	3	3	3	3	3	3	3	46681000	3				76
A6H8H2	A6H8H2	4	4	4	DENN domain-containing protein 4C	Dennd4c		1	4	4	4	2.2	2.2	2.2	211.46	1906	1906	0	6.1563	38414	44552	40281	39803	10859	11220	14975	19415	36299	42188	40772	40276	12250	13018	14861	18809	3	3	3	3	3	3	3	3	10870000	4				77
A6X919	A6X919	3	2	2	Probable C-mannosyltransferase DPY19L1	Dpy19l1		1	3	2	2	5.9	4.4	4.4	84.186	746	746	0	5.7053	19114	19625	17238	17745	28341	27997	28368	31905	18046	18629	17993	18267	27913	28113	28454	31315	2	2	2	2	2	2	2	2	12674000	2				78
A9Q751	A9Q751	5	5	5	Cilia- and flagella-associated protein 221	Cfap221		1	5	5	5	5.4	5.4	5.4	96.955	836	836	0	7.1985	63382	64504	55987	68917	54309	50821	59937	69797	59833	61263	57910	69439	54582	53120	59903	68064	5	5	5	5	5	5	5	5	26442000	5				79
B1AR13	B1AR13	4	4	4	CDGSH iron-sulfur domain-containing protein 3, mitochondrial	Cisd3		1	4	4	4	27.7	27.7	27.7	15.676	137	137	0	8.0168	79778	86897	77379	75515	48890	49364	65831	68889	75349	82316	79139	76954	50489	52039	65377	67145	5	5	5	5	5	5	5	5	70515000	6				80
B1AUE5	B1AUE5	2	2	2	Peroxisome biogenesis factor 10	Pex10		1	2	2	2	6.8	6.8	6.8	37.157	324	324	0.00023068	3.8554	34262	35230	32633	35555	25398	26004	41980	42771	32356	33435	33489	35943	25989	27387	41466	41491	4	4	4	4	4	4	4	4	19547000	4				81
B1AY10	B1AY10	2	2	2	Transcriptional repressor NF-X1	Nfx1		1	2	2	2	1.1	1.1	1.1	123.81	1114	1114	0.0079145	2.0126	20322	23711	27002	25707	16145	15413	23032	26733	19235	22517	27143	25835	16754	16494	22836	25898	2	2	2	2	2	2	2	2	9691500	2				82
B1AY13	B1AY13	7	7	7	Ubiquitin carboxyl-terminal hydrolase 24	Usp24		1	7	7	7	2.6	2.6	2.6	294	2617	2617	0	20.858	148600	156980	118250	121730	60504	60171	69278	73275	140200	148500	122340	124760	63333	64564	69151	71745	7	7	7	7	7	7	7	7	19951000	7				83
B1AZA5	B1AZA5	1	1	1	Transmembrane protein 245	Tmem245		1	1	1	1	1.4	1.4	1.4	97.356	876	876	0.00087355	3.0729	5550.6	4875.2	6122.6	5372	2853.7	3465.2	2804.7	2047.8	5246.7	4631.3	6199	5393.9	3005.7	3580.1	2815.2	2080.7	1	1	1	1	1	1	1	1	3903800	1				84
B1AZI6	B1AZI6	6	6	6	THO complex subunit 2	Thoc2		1	6	6	6	3.3	3.3	3.3	182.77	1594	1594	0	11.188	135970	142550	80180	84660	28734	28909	35015	42851	128130	134530	84904	88556	31176	32486	34879	41690	10	10	10	10	10	10	10	10	38674000	10				85
B1AZP2	B1AZP2	4	4	4	Disks large-associated protein 4	Dlgap4		1	4	4	4	4.9	4.9	4.9	108.04	992	992	0	25.516	73213	78809	61644	59111	50091	46274	54839	55964	69096	74560	63814	60977	50784	47985	54823	54809	6	6	6	6	6	6	6	6	42050000	6				86
B2RQC2	B2RQC2	2	2	2	Ubiquitin carboxyl-terminal hydrolase 42	Usp42		1	2	2	2	2.8	2.8	2.8	146.22	1324	1324	0	74.078	19238	21417	12085	12770	8324.5	7705.5	8804.6	9800.3	18133	20219	12784	13400	8517.9	8144.2	8813.1	9581.1	2	2	2	2	2	2	2	2	8117700	2				87
B2RQC6	B2RQC6	9	9	9	CAD protein;Glutamine-dependent carbamoyl-phosphate synthase;Aspartate carbamoyltransferase;Dihydroorotase	Cad		1	9	9	9	4.6	4.6	4.6	243.24	2225	2225	0	29.248	259060	267210	178230	189010	89654	95104	101350	101750	244270	252570	186510	195110	93965	101500	101210	100110	13	13	13	13	13	13	13	13	98615000	13				88
B2RR83	B2RR83	21	21	21	Probable ATP-dependent RNA helicase YTHDC2	Ythdc2		1	21	21	21	16.3	16.3	16.3	161.09	1445	1445	0	117.87	546240	584030	454540	468270	131800	140220	160920	155990	515490	552470	467110	477410	146880	158920	160280	153240	28	28	28	28	28	28	28	28	302090000	30				89
B2RRE7	B2RRE7	8	8	8	OTU domain-containing protein 4	Otud4		1	8	8	8	8.7	8.7	8.7	123.05	1107	1107	0	37.267	181400	195920	148410	154150	47854	49157	58879	63333	171180	185310	152780	157430	52593	55468	58633	61890	10	10	10	10	10	10	10	10	95688000	10				90
B2RSH2	B2RSH2	4	1	1	Guanine nucleotide-binding protein G(i) subunit alpha-1	Gnai1		1	4	1	1	12.1	2.8	2.8	40.361	354	354	0.0077304	2.0301	10934	9983.4	18818	21384	7820.1	7506.5	5678	6423.8	10374	9592.1	18664	20830	8302.5	8277.8	5778.5	6384.3	1	1	1	1	1	1	1	1	4522700	1				91
B2RUJ5;P98084	B2RUJ5	5;1	5;1	5;1	Amyloid beta A4 precursor protein-binding family A member 1	Apba1		2	5	5	5	7.4	7.4	7.4	92.908	842	842;750	0	11.306	96496	101290	86336	89979	34576	33366	36281	38474	91098	95925	88435	91183	36989	36822	36327	37746	6	6	6	6	6	6	6	6	46157000	6				92
B2RW38	B2RW38	27	27	27	Cilia- and flagella-associated protein 58	Cfap58		1	27	27	27	26.9	26.9	26.9	103.52	873	873	0	124.64	338430	344440	347210	360470	458760	456080	619220	663980	319750	327410	357760	366410	456870	465350	614900	646330	28	29	29	29	29	29	29	29	487900000	32				93
B2RX14	B2RX14	2	2	2	Terminal uridylyltransferase 4	Zcchc11		1	2	2	2	1.3	1.3	1.3	184.65	1644	1644	0.0056146	2.1214	5641.5	5112.4	3814.9	5551.9	2356.2	2522	1542.2	2594	5318.9	4853.7	4005.1	5565.3	2416.7	2714.7	1578.5	2556.5	1	1	1	1	1	1	1	1	691690	2				94
B2RX88	B2RX88	2	2	2	Centrosome and spindle pole associated protein 1	Cspp1		1	2	2	2	2.3	2.3	2.3	138.31	1205	1205	0	10.41	19408	19106	15258	16986	16087	16731	19600	23387	18311	18113	15933	17366	16132	17226	19524	22794	2	2	2	2	2	2	2	2	9095700	2				95
B2RXC1	B2RXC1	11	11	11	Trafficking protein particle complex subunit 11	Trappc11		1	11	11	11	9.8	9.8	9.8	128.39	1133	1133	0	51.258	257880	262030	229100	228460	60968	66559	78711	92919	243450	248070	234290	231560	68839	76248	78265	90565	13	13	13	13	13	13	13	13	135140000	15				96
B2RXS4	B2RXS4	4	4	4	Plexin-B2	Plxnb2		1	4	4	4	2.4	2.4	2.4	206.23	1842	1842	0	11.21	45609	49519	69154	72126	24327	27605	25590	27981	43219	47209	68848	71230	26401	30248	25619	27593	4	4	4	4	4	4	4	4	29210000	4				97
B2RY50	B2RY50	32	32	32	Armadillo repeat-containing protein 4	Armc4		1	32	32	32	31.4	31.4	31.4	115.26	1037	1037	0	200.23	912860	961910	797120	840150	1428000	1418000	1476400	1583300	861680	912880	835660	868100	1403800	1420200	1479100	1555200	85	85	85	85	85	85	85	85	3517900000	86				98
B2RY56	B2RY56	10	10	10	RNA-binding protein 25	Rbm25		1	10	10	10	12.4	12.4	12.4	99.551	838	838	0	44.27	334520	361620	215750	223140	74980	81852	110010	103340	315330	341380	226510	232640	81879	90692	108990	101050	16	16	16	16	16	16	16	16	188790000	17				99
B7ZMP1	B7ZMP1	7	7	7	Probable Xaa-Pro aminopeptidase 3	Xpnpep3		1	7	7	7	13.4	13.4	13.4	56.677	506	506	0	23.666	123600	133280	123920	126030	94407	90522	183700	204310	116770	126390	126740	127930	97066	96964	180800	196770	12	12	12	12	12	12	12	12	465000000	14				100
B9EJ86;Q9ER64	B9EJ86	8;1	8;1	8;1	Oxysterol-binding protein	Osbpl8		2	8	8	8	10.8	10.8	10.8	101.27	889	889;874	0	49.296	132750	137920	129900	135540	41278	45303	47559	50806	125390	130750	132120	136410	45409	50599	47461	49897	11	11	11	11	11	11	11	11	67373000	12				101
B9EJR8	B9EJR8	19	19	19	Dynein assembly factor 5, axonemal	Dnaaf5		1	19	19	19	17.9	17.9	17.9	93.85	853	853	0	43.748	555370	596470	507870	514140	139300	149370	169130	169190	524370	564620	518440	521480	156450	170100	168490	166100	31	31	31	31	31	31	31	31	471210000	31				102
B9EKE5	B9EKE5	9	9	9	Ciliogenesis-associated TTC17-interacting protein	Catip		1	9	9	9	17.7	17.7	17.7	59.3	520	520	0	54.221	125900	129100	108020	119360	195210	193210	252940	263290	118840	122590	113410	122820	192500	195040	251480	256820	15	15	15	15	15	15	15	15	203520000	15				103
B9EKI3	B9EKI3	18	18	18	TATA element modulatory factor	Tmf1		1	18	18	18	16.2	16.2	16.2	121.8	1091	1091	0	69.959	641220	688610	515800	530560	173580	172750	219700	234700	605020	651190	531760	542750	189840	194720	218590	228950	30	30	30	30	30	30	30	30	239110000	31				104
C6KI89;E9Q355	C6KI89;E9Q355	12;9	12;9	12;9	Cation channel sperm-associated protein subunit gamma 2;Cation channel sperm-associated protein subunit gamma 1	Catsperg2;Catsperg1	;	2	12	12	12	8.3	8.3	8.3	131.42	1145	1145;1151	0	26.055	280430	292060	270570	275620	215650	220430	225940	236010	264860	276990	277530	279900	218740	227460	226240	232210	16	16	16	16	16	16	16	16	301490000	18				105
CON__ENSEMBL:ENSBTAP00000006074;Q9R0G6;Q9Z1T2	CON__ENSEMBL:ENSBTAP00000006074;Q9R0G6;Q9Z1T2	1;1;1	1;1;1	1;1;1	Cartilage oligomeric matrix protein;Thrombospondin-4	Comp;Thbs4	;;	3	1	1	1	1.3	1.3	1.3	80.674	747	747;755;963	0.003274	2.2962	16022	16503	15471	18483	15882	16318	10976	11771	15132	15689	15925	18605	15840	16590	11200	11808	2	2	2	2	2	2	2	2	4575800	2			+	106
CON__P00761;CON__P07477;Q5U405	CON__P00761	3;1;1	3;1;1	3;1;1				3	3	3	3	13	13	13	24.409	231	231;247;543	0	6.1006	44062	43973	75194	77667	27237	27554	28117	30639	41801	42068	74536	76122	29453	30539	28170	30101	3	3	3	3	3	3	3	3	72463000	3			+	107
CON__P00766	CON__P00766	2	2	2				1	2	2	2	9.8	9.8	9.8	25.666	245	245	0	17.738	79397	80327	186890	186040	34931	36044	38623	42390	75616	77278	182890	180440	41842	44007	38593	41507	12	12	12	12	12	11	11	10	1510800000	12			+	108
CON__P02533;CON__Q04695;CON__Q9QWL7;Q9QWL7;Q61781;CON__Q6IFX2;Q6IFX2	CON__P02533;CON__Q04695;CON__Q9QWL7;Q9QWL7;Q61781	14;9;9;9;8;6;6	8;4;4;4;4;3;3	4;3;3;3;2;1;1	Keratin, type I cytoskeletal 17;Keratin, type I cytoskeletal 14	Krt17;Krt14	;;;;	7	14	8	4	26.1	18.9	9.7	51.621	472	472;432;433;433;484;452;452	0	70.082	150270	159670	194030	201680	117510	123930	169580	188670	142200	151960	195330	201150	121850	131660	168080	183410	13	13	13	13	13	13	13	13	182610000	14			+	109
CON__P02538;CON__P48668;CON__P04259	CON__P02538;CON__P48668;CON__P04259	14;13;12	3;2;1	2;1;0			;;	3	14	3	2	19.7	6.9	4.8	60.044	564	564;564;564	0	10.07	43845	44663	52009	58451	29232	36685	41313	41278	41465	42533	52537	58199	30469	38514	40972	40534	3	3	3	3	3	3	3	3	48278000	3			+	110
CON__P02662	CON__P02662	3	3	3				1	3	3	3	17.1	17.1	17.1	22.975	199	199	0	11.223	28026	27735	44844	46284	19149	19644	27131	27730	26571	26510	44605	45504	20441	21497	26905	27018	3	3	3	3	3	3	3	3	42784000	3			+	111
CON__P02666	CON__P02666	2	2	2				1	2	2	2	6.7	6.7	6.7	23.583	209	209	0.0010813	2.9756	43296	42521	82224	86656	26686	28335	32661	34627	41122	40802	81156	84514	29303	31816	32530	33899	4	4	4	4	4	4	4	4	124370000	4			+	112
CON__P02754	CON__P02754	3	3	3				1	3	3	3	16.7	16.7	16.7	18.281	162	162	0	6.3018	39478	39564	82839	89486	25251	25848	29292	29623	37541	38055	81484	86967	27931	29471	29226	29068	3	3	3	3	3	3	3	3	27385000	3			+	113
CON__P02769	CON__P02769	33	32	27				1	33	32	27	51.7	51.7	45.5	69.293	607	607	0	246.29	1019400	1110100	2983800	2966100	366410	365550	420390	441590	974140	1071800	2901700	2863700	484140	497350	419540	432450	101	101	101	101	99	97	96	98	7629700000	111			+	114
CON__P04264	CON__P04264	31	31	16				1	31	31	16	42.4	42.4	28.6	66.017	644	644	0	323.31	1563000	1688900	1907100	1996800	1188800	1283500	2295700	2551000	1478500	1605900	1925600	1999300	1237500	1375500	2259900	2463300	135	136	136	136	135	136	136	136	16334000000	140			+	115
CON__P05784;P05784	CON__P05784;P05784	10;10	7;7	7;7	Keratin, type I cytoskeletal 18	Krt18	;	2	10	7	7	23.9	18.4	18.4	47.538	423	423;423	0	43.771	98769	100990	104570	110790	203430	194670	213020	231380	93337	96161	108600	113070	199620	195140	213300	226750	10	10	10	10	10	10	10	10	145580000	10			+	116
CON__P08730-1;P08730	CON__P08730-1;P08730	9;9	1;1	1;1	Keratin, type I cytoskeletal 13	Krt13	;	2	9	1	1	12.6	2.1	2.1	47.754	437	437;437	1	-2	886.69	748.86	1071.4	1027.8	1538.5	1523.8	1810	1522.9	838.67	715.36	1096.3	1033.5	1524.7	1527.2	1805.1	1502.6	1	1	1	1	1	1	1	1	1779500	1	+		+	117
CON__P08779;Q9WTL4	CON__P08779	14;1	4;1	4;1				2	14	4	4	26.8	10.6	10.6	51.267	473	473;1300	0	62.979	50857	49406	77683	84631	35346	45879	49165	51093	48196	47267	77445	83261	37492	48704	48781	50192	5	5	5	5	5	5	5	5	38887000	5			+	118
CON__P13645;CON__P02535-1;P02535;CON__Q7Z3Y7;CON__Q7Z3Y8;CON__Q148H6;CON__Q2M2I5;CON__Q7Z3Z0;CON__Q99456;A6BLY7;A1L317;CON__Q14525;CON__Q9UE12;CON__Q15323;CON__A2A5Y0;CON__Q92764;CON__Q14532;CON__A2AB72;CON__Q497I4;CON__O76015;CON__O76013;CON__Q7Z3Y9;CON__O76014;CON__REFSEQ:XP_986630;Q61897;Q62168;Q61765;Q6IFX3;Q8VCW2;Q9Z320;Q497I4;B1AQ75	CON__P13645	25;10;10;5;3;3;3;2;2;2;2;1;1;1;1;1;1;1;1;1;1;1;1;1;1;1;1;1;1;1;1;1	25;10;10;5;3;3;3;2;2;2;2;1;1;1;1;1;1;1;1;1;1;1;1;1;1;1;1;1;1;1;1;1	18;6;6;2;1;1;0;1;0;0;0;0;0;0;0;0;0;0;0;0;0;0;0;0;0;0;0;0;0;0;0;0				32	25	25	18	28.3	28.3	22.1	59.51	593	593;570;570;486;459;464;525;450;494;462;512;404;416;416;416;425;448;453;455;456;467;468;471;476;404;407;416;439;446;448;455;473	0	246.24	1062500	1142300	1269600	1374400	932900	990880	1906100	2125100	1004900	1086700	1285500	1376700	962320	1058100	1874300	2048700	99	99	99	99	99	99	99	99	6787000000	100			+	119
CON__P13647;CON__Q8VED5;Q8VED5;CON__H-INV:HIT000016045;CON__P07744;P07744;CON__Q61726;CON__O43790;CON__Q6NT21;CON__P78385;CON__Q14533;CON__P78386;Q9ERE2;P97861;Q6IMF0;Q9Z2T6	CON__P13647	18;7;7;4;2;2;1;1;1;1;1;1;1;1;1;1	11;0;0;0;0;0;0;0;0;0;0;0;0;0;0;0	1;0;0;0;0;0;0;0;0;0;0;0;0;0;0;0				16	18	11	1	23.4	17.3	1.5	62.378	590	590;531;531;99;525;525;479;486;493;493;505;507;481;486;495;507	0	45.837	173130	178790	229770	255960	137610	151270	229100	248760	163880	170500	230980	253810	143200	161680	226260	241320	16	16	16	16	16	16	16	16	419360000	16			+	120
CON__P19001;P19001;CON__P08727	CON__P19001;P19001	17;17;8	14;14;5	11;11;2	Keratin, type I cytoskeletal 19	Krt19	;	3	17	14	11	34.7	30.8	26.3	44.541	403	403;403;400	0	62.753	163950	163910	171910	196860	407550	409660	383100	415780	154920	156430	179810	200840	397680	406950	385230	409990	23	23	23	23	23	23	23	23	549650000	23			+	121
CON__P20930	CON__P20930	5	5	5				1	5	5	5	1.4	1.4	1.4	435.16	4061	4061	0	11.562	95620	102700	124800	129090	93485	89839	117940	128500	90495	97767	125860	128920	95409	94392	117350	125150	4	5	4	4	4	4	4	4	249250000	5			+	122
CON__P35527	CON__P35527	17	16	16				1	17	16	16	24.7	23.6	23.6	62.129	623	623	0	198.02	1040400	1112700	1348100	1381700	710770	817220	1087600	1248400	984540	1058700	1355200	1378700	745610	870780	1076300	1213600	84	84	84	84	84	84	84	84	8753100000	86			+	123
CON__P35908;CON__Q7Z794;CON__Q9R0H5;CON__Q6NXH9;Q6IFZ9;Q9R0H5;Q6NXH9	CON__P35908	29;4;3;3;3;3;3	25;1;2;2;2;2;2	17;0;0;0;0;0;0				7	29	25	17	45.6	42.5	30.5	65.865	645	645;578;524;539;495;524;539	0	323.31	790100	859240	1098500	1142700	725770	767530	1341500	1490400	748140	818570	1103100	1138300	751840	819090	1321800	1439900	94	94	94	94	94	94	94	94	6161100000	95			+	124
CON__Q1RMN8	CON__Q1RMN8	2	2	2				1	2	2	2	10.3	10.3	10.3	24.536	234	234	0	18.685	15042	15892	47827	50056	9884.3	9445.9	11482	12530	14396	15430	46496	48208	11621	11650	11455	12232	3	3	3	3	3	3	3	3	15241000	3			+	125
CON__Q28194;P35441	CON__Q28194;P35441	2;2	2;2	2;2	Thrombospondin-1	Thbs1	;	2	2	2	2	1.9	1.9	1.9	129.39	1170	1170;1170	0.0006592	3.13	7513.8	8229.2	9412.6	9512.8	20049	19412	20178	23410	7108.9	7847.6	9719.6	9721.6	19623	19394	20235	22929	2	2	2	2	2	2	2	2	4153100	2			+	126
CON__Q9Z2K1;CON__Q3ZAW8;Q9Z2K1	CON__Q9Z2K1;CON__Q3ZAW8;Q9Z2K1	7;7;7	1;1;1	1;1;1	Keratin, type I cytoskeletal 16	Krt16	;;	3	7	1	1	12.4	2.3	2.3	51.606	469	469;474;469	0.004257	2.2077	16329	13117	13265	15528	19447	18296	22166	26169	15408	12489	13906	15662	19251	18706	22128	25487	2	2	2	2	2	2	2	2	11244000	2			+	127
CON__Q5D862	CON__Q5D862	4	4	4				1	4	4	4	2	2	2	248.07	2391	2391	0	22.08	18687	17021	22200	22562	14387	16145	24507	25588	17673	16217	22454	22487	14896	17001	24190	24848	4	4	4	4	4	4	4	4	20033000	4			+	128
CON__Q86YZ3	CON__Q86YZ3	16	16	16				1	16	16	16	17.5	17.5	17.5	282.39	2850	2850	0	97.809	169180	173120	230530	214940	119570	125470	153570	167680	160170	164710	231170	214420	125190	133170	152720	163660	32	33	33	33	32	33	33	33	370210000	33			+	129
CON__Q9D312;Q9D312	CON__Q9D312;Q9D312	3;3	1;1	1;1	Keratin, type I cytoskeletal 20	Krt20	;	2	3	1	1	4.6	2.1	2.1	49.034	431	431;431	0.0019003	2.6707	10174	11429	13237	15166	9553.9	11085	16996	17360	9628.8	10889	13345	15119	9834	11651	16760	16863	1	1	1	1	1	1	1	1	33486000	1			+	130
CON__Q9DCV7;Q9DCV7;CON__Q3KNV1;CON__P08729;CON__Q9NSB2;CON__Q6ISB0	CON__Q9DCV7;Q9DCV7;CON__Q3KNV1;CON__P08729;CON__Q9NSB2;CON__Q6ISB0	6;6;5;5;3;3	2;2;1;1;0;0	2;2;1;1;0;0	Keratin, type II cytoskeletal 7	Krt7	;;;;;	6	6	2	2	9.6	4.6	4.6	50.708	457	457;457;469;469;600;600	0	4.4566	22967	23371	20007	21038	28498	28568	31697	33857	21679	22176	20860	21598	28226	28863	31671	33182	2	2	2	2	2	2	2	2	6658100	2			+	131
D3YV10	D3YV10	10	10	10	Coiled-coil domain-containing protein 13	Ccdc13		1	10	10	10	15.4	15.4	15.4	79.749	709	709	0	55.007	420550	430360	365100	369890	109790	109580	116290	122670	396960	407380	374160	375270	121530	124400	116400	120480	16	16	16	16	16	16	16	16	232020000	16				132
D3YXK2	D3YXK2	29	29	23	Scaffold attachment factor B1	Safb		1	29	29	23	26.6	26.6	19.9	105.1	937	937	0	219.81	1191300	1283100	682780	668610	201410	203550	226330	240260	1122500	1209800	724360	708250	223680	230530	226060	235510	57	57	57	57	57	57	57	57	1291100000	57				133
D3YZP9	D3YZP9	4	4	4	Coiled-coil domain-containing protein 6	Ccdc6		1	4	4	4	5.5	5.5	5.5	52.938	469	469	0	7.6239	140800	146730	133690	132380	94310	87860	78037	86464	132970	139060	137070	134560	96086	91534	78907	85374	5	5	5	5	5	5	5	5	68528000	5				134
D3YZU1	D3YZU1	1	1	1	SH3 and multiple ankyrin repeat domains protein 1	Shank1		1	1	1	1	0.4	0.4	0.4	226.31	2167	2167	0.0099357	1.8785	16047	10481	11879	18044	4606.5	5247.5	7546.3	5403.8	15135	10019	12335	17684	4978.8	5960.3	7455.6	5325.3	2	2	2	2	2	2	2	2	5598200	2				135
D3Z4S3	D3Z4S3	1	1	1	Putative peptidyl-tRNA hydrolase PTRHD1	Ptrhd1		1	1	1	1	6.4	6.4	6.4	16.037	140	140	0.0048534	2.1874	9297.9	11485	11663	12027	5236.3	5996.6	5712	6437	8796.9	10900	11727	12088	5541.4	6405.7	5711.1	6332.7	1	1	1	1	1	1	1	1	5959700	1				136
D3Z690	D3Z690	9	9	9	Izumo sperm-egg fusion protein 4	Izumo4		1	9	9	9	35.2	35.2	35.2	26.332	227	227	0	47.221	296730	295700	310630	317330	767850	769670	284990	318980	280390	281870	325440	326720	743200	749390	304580	333850	40	40	40	40	40	40	40	40	3851100000	41				137
D3Z6Q9;O08539;Q7TQF7	D3Z6Q9	12;1;1	12;1;1	12;1;1	Bridging integrator 2	Bin2		3	12	12	12	27.2	27.2	27.2	52.553	489	489;588;686	0	63.772	269040	292190	237290	237950	70107	74463	101740	114660	253970	276450	242890	242400	78131	84749	100830	111430	20	20	20	20	20	20	20	20	238590000	20				138
D3Z750	D3Z750	3	3	3	Maestro heat-like repeat-containing protein family member 2A	Mroh2a		1	3	3	3	2.4	2.4	2.4	190.01	1679	1679	0	13.432	59879	60169	51866	59334	26294	25060	24344	28988	56520	57052	53332	59781	27473	27262	24495	28435	3	3	3	3	3	3	3	3	24762000	3				139
D3Z7P3	D3Z7P3	7	7	7	Glutaminase kidney isoform, mitochondrial	Gls		1	7	7	7	11	11	11	73.963	674	674	0	26.271	132880	144810	131060	134680	45462	43410	52264	55292	125520	137190	133300	135990	49475	48893	52161	54053	11	11	11	11	11	10	11	11	111260000	12				140
E9PV24	E9PV24	1	1	1	Fibrinogen alpha chain;Fibrinopeptide A;Fibrinogen alpha chain	Fga		1	1	1	1	1.4	1.4	1.4	87.428	789	789	0.00044474	3.2738	2548.2	2294.6	2226.3	2009.1	2545.4	2855.4	3163.9	3318.6	2405.4	2176.7	2310.7	2068.1	2544.9	2878.6	3149.7	3254.8	1	1	1	1	1	1	1	1	1505300	2				141
E9PVA8	E9PVA8	28	28	28		Gcn1l1		1	28	28	28	10.5	10.5	10.5	293.02	2671	2671	0	84.464	494380	516930	401240	416150	150760	157950	194120	209690	466490	489080	413640	424660	162840	174600	193030	204710	32	32	32	32	32	32	32	32	285910000	36				142
E9PXT9;REV__E9PXT9	E9PXT9	12;1	12;1	12;1		Fam170b		2	12	12	12	46.3	46.3	46.3	43.766	378	378;378	0	99.635	198290	215710	147510	146500	63606	66423	83601	85335	187030	203810	153210	151640	67751	71976	83083	83398	19	19	19	19	19	19	19	19	191000000	19				143
E9PYY5	E9PYY5	15	15	15	WD repeat-containing protein 78	Wdr78		1	15	15	15	19.7	19.7	19.7	90.172	807	807	0	78.181	226360	237180	204810	220630	247030	258180	315650	338090	213710	225060	212290	225480	246590	263190	313960	330200	24	24	24	24	24	24	24	24	345660000	24				144
E9PZJ8	E9PZJ8	5	5	5	Activating signal cointegrator 1 complex subunit 3	Ascc3		1	5	5	5	2	2	2	250.55	2198	2198	0	7.5153	68427	75837	55191	55273	46967	44498	47857	56006	64565	71732	57344	57164	47456	46127	47969	54773	4	4	4	4	4	4	4	4	79149000	5				145
E9Q173	E9Q173	4	4	4	BTB/POZ domain-containing protein 16	Btbd16		1	4	4	4	6.1	6.1	6.1	60.278	522	522	0	6.119	27127	27158	25269	26540	64772	65569	82524	90160	25616	25851	26693	27544	63383	65542	82090	87918	5	5	5	5	5	5	5	5	49077000	5				146
E9Q3L2	E9Q3L2	9	9	9		Pi4ka		1	9	9	9	4.6	4.6	4.6	237.04	2105	2105	0	42.534	91541	92451	72206	76593	29136	29580	32193	31883	86365	87495	74627	78000	31165	32431	32174	31361	9	9	9	9	9	9	9	9	30603000	12				147
E9Q4P1	E9Q4P1	6	6	6		Wdfy1		1	6	6	6	16.1	16.1	16.1	46.217	410	410	0	21.906	86195	88723	86509	89270	33116	36080	40199	44860	81427	84144	87948	89816	35666	39521	40048	43891	6	6	6	6	6	6	6	6	81457000	7				148
E9Q557	E9Q557	4	4	4	Desmoplakin	Dsp		1	4	4	4	1.2	1.2	1.2	332.91	2883	2883	0	7.7204	27667	32166	38191	40607	30547	33287	31536	36207	26196	30629	38448	40609	30973	34314	31594	35602	4	4	4	4	4	4	4	4	13397000	4				149
E9Q5G3	E9Q5G3	2	2	2	Kinesin-like protein KIF23	Kif23		1	2	2	2	1.7	1.7	1.7	108.77	953	953	0.0022874	2.4649	40347	43621	35734	37145	7441.9	8285.7	12119	13611	38088	41282	36518	37674	8780.9	9965.8	11975	13204	2	2	2	2	2	2	2	2	11729000	2				150
E9Q5K9	E9Q5K9	3	3	3	YTH domain-containing protein 1	Ythdc1		1	3	3	3	4.6	4.6	4.6	85.648	736	736	0	8.7975	70808	74865	60867	62775	22657	23973	27801	32042	66834	70860	62489	63877	24480	26487	27687	31273	4	4	4	4	4	4	4	4	37577000	4				151
E9Q6J5;Q5SQY2	E9Q6J5	3;1	3;1	3;1		Bod1l		2	3	3	3	1	1	1	327.45	3032	3032;173	0	4.8489	23276	23883	16297	16744	7164	6698	8493.2	10058	21949	22569	17013	17274	7605.2	7392.4	8467.8	9781.3	4	4	4	4	4	4	4	4	7532500	4				152
E9Q735	E9Q735	14	14	14	Ubiquitin conjugation factor E4 A	Ube4a		1	14	14	14	14.4	14.4	14.4	118.2	1028	1028	0	74.407	331570	360390	289540	294130	178080	187740	183460	197280	312980	341160	298070	300910	183550	196480	183810	194250	21	21	21	21	21	21	21	21	469840000	21				153
E9Q9D5	E9Q9D5	4	4	4	Rab-like protein 2A	Rabl2		1	4	4	4	23.8	23.8	23.8	25.61	223	223	0	51.878	65402	68882	53958	57811	24144	23121	20991	21320	61718	65199	55622	58828	25492	25152	21178	21112	5	5	5	5	5	5	5	5	27572000	5				154
E9Q9F6	E9Q9F6	2	2	2	Cation channel sperm-associated protein subunit delta	Catsperd		1	2	2	2	2.9	2.9	2.9	91.095	805	805	0	9.9229	13262	13688	14216	14948	23485	22250	24456	25853	12534	13025	14687	15202	23138	22397	24493	25356	3	3	3	3	3	3	3	3	60629000	3				155
E9QMW4	E9QMW4	2	2	2	Uncharacterized protein C16orf96 homolog			1	2	2	2	1.8	1.8	1.8	127.66	1145	1145	0	3.9084	19558	22684	19312	19886	6298.3	5742.7	11043	12839	18474	21477	19635	20153	6953.4	6719.2	10893	12367	2	2	2	2	2	2	2	2	136700000	2				156
F6ULY1	F6ULY1	2	2	2	WAP four-disulfide core domain protein 6B	Wfdc6b		1	2	2	2	10.8	10.8	10.8	17.169	148	148	0	4.2305	25346	25758	21065	23330	52619	55005	104610	112070	23919	24486	22397	24321	51986	56032	102920	108160	4	4	4	4	4	4	4	4	69375000	4				157
F6XZJ7	F6XZJ7	9	9	9	Sterile alpha motif domain-containing protein 15	Samd15		1	9	9	9	17.4	17.4	17.4	70.456	620	620	0	21.993	91095	90671	81176	94821	178270	191240	204700	214340	85998	86320	85514	97364	174690	190670	204300	210510	9	9	9	9	9	9	9	9	117600000	9				158
F6ZDS4	F6ZDS4	34	34	34	Nucleoprotein TPR	Tpr		1	34	34	34	13.4	13.4	13.4	273.99	2431	2431	0	124.82	894330	958840	525630	539830	236720	249870	282640	296810	842750	904690	557570	568510	250750	269560	281730	290870	42	42	42	42	42	42	42	42	296490000	44				159
F7BJB9	F7BJB9	10	10	10		Morc3		1	10	10	10	14.1	14.1	14.1	106.52	942	942	0	47.116	124080	135370	91137	93946	40441	43195	41926	44042	117030	127920	94773	97065	42818	46429	41993	43421	10	10	10	10	10	10	9	10	45254000	12				160
G3UYX5	G3UYX5	19	19	18	Regulator of G-protein signaling 22	Rgs22		1	19	19	18	12.2	12.2	11.6	145.88	1258	1258	0	40.465	231710	236030	195980	206500	305160	305960	385630	426250	218690	223930	205160	212820	302010	309960	383690	415470	25	25	25	25	25	25	25	25	425980000	26				161
G3UZ78	G3UZ78	10	10	10	Androglobin	Adgb		1	10	10	10	5.7	5.7	5.7	188.55	1657	1657	0	21.161	153840	156910	120510	134800	112960	128870	107410	113090	145140	148700	125650	138000	113490	131040	107960	112260	10	10	10	10	10	10	10	10	63108000	11				162
G3X9K3	G3X9K3	7	2	2	Brefeldin A-inhibited guanine nucleotide-exchange protein 1	Arfgef1		1	7	2	2	3.3	1.1	1.1	208.5	1846	1846	0	4.9094	35058	37222	25338	24118	24045	23651	18001	23846	33062	35179	26589	25242	24083	24102	18290	23520	2	2	2	2	2	2	2	2	11774000	2				163
G3XA57	G3XA57	4	4	4	Rab11 family-interacting protein 2	Rab11fip2		1	4	4	4	7.2	7.2	7.2	58.206	512	512	0	9.8286	133650	140370	125920	127950	31049	31664	44641	43210	126210	132940	128230	129230	35527	37172	44252	42146	4	4	4	4	4	4	4	4	43180000	4				164
G5E829;Q9R0K7	G5E829;Q9R0K7	13;9	3;2	3;2	Plasma membrane calcium-transporting ATPase 1;Plasma membrane calcium-transporting ATPase 2	Atp2b1;Atp2b2	;	2	13	3	3	12	2.9	2.9	134.75	1220	1220;1198	0	10.096	53103	54967	68445	65907	37166	34313	36806	38330	50252	52262	68838	65794	38644	36555	36933	37650	3	3	3	3	3	3	3	3	23434000	3				165
G5E870	G5E870	28	28	28	E3 ubiquitin-protein ligase TRIP12	Trip12		1	28	28	28	14.9	14.9	14.9	224.13	2025	2025	0	186.75	732580	792010	490870	505410	136940	140390	169480	181900	690660	747780	513080	524690	153470	161570	168740	177720	40	40	40	40	40	40	40	40	521440000	41				166
G5E8K5	G5E8K5	2	1	1	Ankyrin-3	Ank3		1	2	1	1	0.9	0.6	0.6	214.06	1961	1961	0.0024829	2.4191	12595	10581	20506	21915	6896.8	7389.4	5857.4	6729.8	11943	10157	20353	21364	7507.4	8201.2	5915.6	6668.3	2	2	2	2	2	2	2	2	2382300	2				167
O08528	O08528	19	16	16	Hexokinase-2	Hk2		1	19	16	16	21.5	18.1	18.1	102.53	917	917	0	55.929	297110	320300	548150	558420	163550	154470	205360	215010	282100	306260	541320	546970	181510	178160	204370	209580	25	25	25	25	24	24	25	25	373940000	26				168
O08529	O08529	3	3	3	Calpain-2 catalytic subunit	Capn2		1	3	3	3	4.4	4.4	4.4	79.871	700	700	0	6.36	100700	110070	131790	134720	47432	43224	55742	62371	95305	104630	132070	133990	51413	48917	55591	60729	3	3	3	3	3	3	3	3	19115000	3				169
O08547	O08547	9	9	9	Vesicle-trafficking protein SEC22b	Sec22b		1	9	9	9	41.9	41.9	41.9	24.74	215	215	0	79.876	482150	519340	503870	501270	113880	111490	154530	164380	455590	492130	509760	504300	132060	133650	153430	159950	20	20	20	20	20	20	20	20	1174500000	23				170
O08553	O08553	8	5	5	Dihydropyrimidinase-related protein 2	Dpysl2		1	8	5	5	15.7	10.3	10.3	62.277	572	572	0	50.224	176770	185910	311830	309900	87675	87295	111100	127080	167760	177610	308330	304060	98180	100640	110530	123700	8	8	8	8	8	8	8	8	134980000	9				171
O08582;Q91ZR3;Q80UN9	O08582	9;1;1	9;1;1	9;1;1	GTP-binding protein 1	Gtpbp1		3	9	9	9	14.2	14.2	14.2	72.3	668	668;358;467	0	26.514	254750	265840	228500	297130	67375	67770	83252	90974	240500	252350	233630	296460	74914	80618	82892	88780	13	13	13	13	12	12	12	12	99236000	13				172
O08583;Q9JJW6	O08583;Q9JJW6	3;2	3;2	3;2	THO complex subunit 4;Aly/REF export factor 2	Alyref;Alyref2	;	2	3	3	3	11	11	11	26.94	255	255;218	0	6.8259	120450	124420	73335	75938	20124	21285	27919	28686	113520	117440	77319	79159	22644	24494	27703	27990	6	6	6	6	6	6	6	6	298340000	6				173
O08585	O08585	4	4	4	Clathrin light chain A	Clta		1	4	4	4	10.6	10.6	10.6	25.604	235	235	0	12.068	107670	113590	90610	94488	32009	31871	61522	66536	101620	107500	93136	96162	35070	36398	60568	64181	4	4	4	4	4	4	4	4	126760000	5				174
O08586	O08586	2	2	2	Phosphatidylinositol 3,4,5-trisphosphate 3-phosphatase and dual-specificity protein phosphatase PTEN	Pten		1	2	2	2	4.5	4.5	4.5	47.152	403	403	0	4.3911	51911	51445	49730	56284	26198	26777	31316	33060	49026	48848	50816	56420	27374	28845	31214	32354	2	2	2	2	2	2	2	2	19633000	2				175
O08599	O08599	6	5	5	Syntaxin-binding protein 1	Stxbp1		1	6	5	5	9.9	8.8	8.8	67.568	594	594	0	15.837	112850	117890	95147	98415	24049	23583	27942	28468	106510	111550	97632	99968	27328	27733	27877	27882	6	6	6	6	6	6	6	6	46160000	6				176
O08600	O08600	1	1	1	Endonuclease G, mitochondrial	Endog		1	1	1	1	3.4	3.4	3.4	32.19	294	294	0.0086275	1.9367	3128.8	3565.5	2889.9	3514	2466.7	2656.4	2131.2	2018.4	2954.3	3383.1	2975.1	3556.4	2487.2	2727.7	2150.7	2018.6	1	1	1	1	1	1	1	1	1038100	1				177
O08601	O08601	6	5	5	Microsomal triglyceride transfer protein large subunit	Mttp		1	6	5	5	6.9	6.2	6.2	99.098	894	894	0	22.659	69235	76018	71624	70229	19152	18990	41446	47628	65418	72008	72552	70913	21819	22575	40710	45780	5	5	5	5	5	5	5	5	27419000	6				178
O08605	O08605	1	1	1	MAP kinase-interacting serine/threonine-protein kinase 1	Mknk1		1	1	1	1	2.6	2.6	2.6	47.914	427	427	0.0075487	2.0376	11163	12341	11690	12099	4364.6	4747.4	4612.5	5696.9	10548	11700	11853	12189	4704.9	5211.5	4617.1	5580.9	1	1	1	1	1	1	1	1	1595900	1				179
O08638	O08638	9	1	1	Myosin-11	Myh11		1	9	1	1	4.2	0.4	0.4	227.03	1972	1972	0.00022805	3.6818	48833	52188	33952	41269	9437.8	9152.2	23394	27882	46046	49356	35375	42088	10729	11371	22925	26717	2	2	2	2	2	2	2	2	45357000	2				180
O08663	O08663	7	7	7	Methionine aminopeptidase 2	Metap2		1	7	7	7	17.2	17.2	17.2	52.921	478	478	0	29.724	245010	261240	202700	207460	73837	70339	122200	134670	231210	247110	208640	211830	80368	79946	120700	130150	18	18	18	18	18	18	18	18	552930000	19				181
O08677	O08677	3	3	3	Kininogen-1;Kininogen-1 heavy chain;Bradykinin;Kininogen-1 light chain	Kng1		1	3	3	3	4.8	4.8	4.8	73.101	661	661	0	6.575	12500	11917	11379	13989	25767	25945	29811	30704	11802	11362	11983	14247	25236	25966	29746	30094	2	2	2	2	2	2	2	2	11672000	3				182
O08709	O08709	11	11	11	Peroxiredoxin-6	Prdx6		1	11	11	11	34.8	34.8	34.8	24.87	224	224	0	44.794	299560	325250	400140	408690	276670	278080	222630	241550	283560	309590	402720	407930	282160	288330	225410	239880	33	33	33	33	33	33	33	33	3188200000	35				183
O08715	O08715	11	11	11	A-kinase anchor protein 1, mitochondrial	Akap1		1	11	11	11	15.2	15.2	15.2	92.194	857	857	0	93.025	276730	290610	186240	196390	82882	87967	126290	137240	260910	274560	195090	203380	88234	96100	125000	133330	14	14	14	14	14	14	14	14	99806000	14				184
O08716;P24526;P04117	O08716	9;1;1	9;1;1	9;1;1	Fatty acid-binding protein 9	Fabp9		3	9	9	9	58.3	58.3	58.3	15.017	132	132;132;132	0	191.13	1324200	1417100	922000	958770	488830	485540	732270	774640	1248600	1339000	964270	993610	512360	524880	725080	752080	81	81	81	81	81	81	81	81	14302000000	82				185
O08738	O08738	5	5	5	Caspase-6;Caspase-6 subunit p18;Caspase-6 subunit p11	Casp6		1	5	5	5	17	17	17	31.595	276	276	0	10.405	74550	77003	138910	136500	19758	20229	24524	25422	70792	73620	136790	133370	25183	26317	24415	24864	8	8	8	8	8	8	8	8	67162000	8				186
O08749	O08749	18	18	18	Dihydrolipoyl dehydrogenase, mitochondrial	Dld		1	18	18	18	33	33	33	54.272	509	509	0	188.38	947450	983880	1005300	1077200	1369800	1376100	2381400	2573500	895360	935850	1034500	1093000	1369400	1419200	2349500	2488500	114	114	114	114	114	114	114	114	19746000000	119				187
O08756	O08756	5	5	5	3-hydroxyacyl-CoA dehydrogenase type-2	Hsd17b10		1	5	5	5	19.5	19.5	19.5	27.418	261	261	0	30.608	70716	75615	90542	89723	74184	73720	76267	82505	66915	71935	91493	90001	75114	76049	76421	81035	8	8	8	8	8	8	8	8	364280000	8				188
O08759	O08759	21	21	21	Ubiquitin-protein ligase E3A	Ube3a		1	21	21	21	21.3	21.3	21.3	99.818	870	870	0	96.593	645590	694410	538120	544680	408030	404400	363580	385620	609260	657210	556990	559580	414240	417870	366420	381290	38	38	38	38	38	38	38	38	541970000	39				189
O08760	O08760	2	2	2	N-glycosylase/DNA lyase;8-oxoguanine DNA glycosylase;DNA-(apurinic or apyrimidinic site) lyase	Ogg1		1	2	2	2	5.2	5.2	5.2	38.883	345	345	0.00086711	3.0021	41823	43398	28110	29349	15212	20794	18081	18424	39430	41016	29492	30490	15859	21513	18026	18279	3	3	3	3	3	3	3	3	10793000	3				190
O08784	O08784	3	3	3	Treacle protein	Tcof1		1	3	3	3	2.1	2.1	2.1	135	1320	1320	0	5.1532	43315	41532	26160	29195	10953	11814	11559	11753	40820	39248	27663	30110	11665	12859	11571	11600	2	2	2	2	2	2	2	2	23787000	3				191
O08788	O08788	38	38	38	Dynactin subunit 1	Dctn1		1	38	38	38	31.3	31.3	31.3	141.67	1281	1281	0	284.76	1409100	1464800	1225100	1225300	298210	307520	379020	395320	1330000	1386100	1254200	1244700	341270	359510	377060	386340	69	69	69	69	68	69	69	69	1214200000	70				192
O08795	O08795	14	14	14	Glucosidase 2 subunit beta	Prkcsh		1	14	14	14	19.8	19.8	19.8	58.792	521	521	0	87.816	730090	809030	925350	913510	229510	210340	359300	402030	690800	768090	927020	911100	262730	253130	355370	388550	37	37	37	37	37	37	37	37	1806700000	37				193
O08807	O08807	12	11	11	Peroxiredoxin-4	Prdx4		1	12	11	11	47.8	47.8	47.8	31.052	274	274	0	148.71	480940	524350	406000	412120	122360	141820	211040	229310	453900	495960	416880	421110	136350	159740	208250	222550	41	41	41	41	40	41	41	41	3806300000	42				194
O08808	O08808	2	2	2	Protein diaphanous homolog 1	Diaph1		1	2	2	2	1.3	1.3	1.3	139.34	1255	1255	0.0099396	1.8848	43144	47638	37494	38779	35368	35717	33247	36543	40724	45116	38808	39834	35519	36527	33432	36022	2	2	2	2	2	2	2	2	11922000	2				195
O08810	O08810	21	20	20	116 kDa U5 small nuclear ribonucleoprotein component	Eftud2		1	21	20	20	22.8	21.7	21.7	109.36	971	971	0	92.06	896930	943840	621910	646680	240270	250010	288470	293970	845730	891740	649210	668230	258470	274750	287490	288190	43	43	43	43	43	43	43	43	1100400000	43				196
O08811	O08811	7	7	7	TFIIH basal transcription factor complex helicase XPD subunit	Ercc2		1	7	7	7	9.3	9.3	9.3	86.841	760	760	0	27.418	199900	210920	144360	154850	65773	62999	80419	85732	188520	199400	150360	159170	69619	69161	80099	83628	9	9	9	9	9	9	9	9	97800000	9				197
O08901	O08901	2	2	2	Mitotic checkpoint serine/threonine-protein kinase BUB1	Bub1		1	2	2	2	1.7	1.7	1.7	119.56	1058	1058	0.00022635	3.5608	28079	28127	26892	27512	17246	18159	22786	25486	26519	26680	27530	27830	17786	19134	22641	24836	3	3	3	3	3	3	3	3	133100000	3				198
O08912	O08912	3	3	3	Polypeptide N-acetylgalactosaminyltransferase 1;Polypeptide N-acetylgalactosaminyltransferase 1 soluble form	Galnt1		1	3	3	3	6.3	6.3	6.3	64.254	559	559	0	9.2933	46356	42589	45270	45757	27438	27990	28676	32376	43785	40441	46262	46001	28314	29465	28716	31759	4	4	4	4	4	4	4	4	19671000	4				199
O08914	O08914	5	5	5	Fatty-acid amide hydrolase 1	Faah		1	5	5	5	7.9	7.9	7.9	63.221	579	579	0	12.72	109420	116220	111750	112010	62085	60883	104400	107350	103380	110200	113800	113230	64978	65701	103080	103950	8	8	8	8	8	8	8	8	157450000	9				200
O08915	O08915	5	5	5	AH receptor-interacting protein	Aip		1	5	5	5	19.7	19.7	19.7	37.605	330	330	0	52.572	87340	89782	85506	94114	35426	31007	33378	35158	82497	85177	87102	94363	37719	34706	33560	34514	6	6	6	6	6	6	6	6	55808000	6				201
O08917	O08917	2	2	2	Flotillin-1	Flot1		1	2	2	2	7	7	7	47.513	428	428	0	12.064	8407	9937.4	10347	10042	7497.8	7874.6	8472.7	7733.3	7952.9	9432.3	10460	10153	7654.8	8115.8	8460.9	7636.5	2	2	2	2	2	2	2	2	5710200	2				202
Q9QX11;O08967;P63034	Q9QX11;O08967;P63034	2;2;1	2;2;1	2;2;1	Cytohesin-1;Cytohesin-3;Cytohesin-2	Cyth1;Cyth3;Cyth2	;;	3	2	2	2	4.5	4.5	4.5	46.273	398	398;399;400	0	5.1761	29496	31584	36021	37935	10517	10460	13163	14588	27901	30013	36177	37737	11714	12080	13101	14219	2	2	2	2	2	2	2	2	35301000	2				203
O08997	O08997	1	1	1	Copper transport protein ATOX1	Atox1		1	1	1	1	11.8	11.8	11.8	7.3384	68	68	0.004653	2.19	37417	41440	32702	32062	12801	11985	13587	14705	35320	39193	33546	32809	13729	13238	13598	14395	2	2	2	2	2	2	2	2	39119000	2				204
O09012	O09012	1	1	1	Peroxisomal targeting signal 1 receptor	Pex5		1	1	1	1	1.6	1.6	1.6	70.755	639	639	0.0022869	2.4635	41523	45709	44221	44473	11551	11406	12270	13780	39241	43321	44715	44739	13045	13263	12280	13496	2	2	2	2	2	2	2	2	13069000	2				205
O09035	O09035	5	5	5	Diazepam-binding inhibitor-like 5	Dbil5		1	5	5	5	44.8	44.8	44.8	9.8645	87	87	0	35.49	440390	477620	244140	245780	261360	261190	281510	294220	414900	450660	262930	263360	261460	266030	281590	288910	25	25	25	25	25	25	25	25	970890000	26				206
O09044;P60879	O09044	6;1	6;1	6;1	Synaptosomal-associated protein 23	Snap23		2	6	6	6	29.5	29.5	29.5	23.261	210	210;206	0	44.735	103630	105390	111010	121170	128190	133530	141850	153180	97941	100270	113810	122230	127890	135870	141750	150310	14	14	14	14	14	14	14	14	156670000	16				207
O09046	O09046	17	17	17	L-amino-acid oxidase	Il4i1		1	17	17	17	31.9	31.9	31.9	70.19	630	630	0	213.86	511100	532970	479620	520180	1448400	1449500	515640	549860	482640	507620	509950	540930	1396900	1406200	553370	580710	62	62	62	62	62	62	62	62	5240200000	63				208
O09061	O09061	9	9	9	Proteasome subunit beta type-1	Psmb1		1	9	9	9	30	30	30	26.372	240	240	0	113.59	489100	506110	422690	440210	447410	446030	395910	420510	461660	479730	438450	450680	446710	453040	399120	416000	37	37	37	37	37	37	37	37	3692000000	37				209
O09106	O09106	9	9	6	Histone deacetylase 1	Hdac1		1	9	9	6	21.8	21.8	15.1	55.074	482	482	0	70.767	448700	488450	308820	310650	102590	98142	119300	127290	423070	461180	322320	322770	112250	110900	119020	124360	18	18	18	18	18	18	18	18	451870000	18				210
O09110;P70236	O09110;P70236	2;1	2;1	2;1	Dual specificity mitogen-activated protein kinase kinase 3;Dual specificity mitogen-activated protein kinase kinase 6	Map2k3;Map2k6	;	2	2	2	2	4.6	4.6	4.6	39.296	347	347;334	0.0044561	2.2002	43045	45422	48938	48661	14796	14166	26227	29172	40697	43101	49340	48716	16498	16487	25865	28147	2	2	2	2	2	2	2	2	11800000	2				211
O09111	O09111	1	1	1	NADH dehydrogenase [ubiquinone] 1 beta subcomplex subunit 11, mitochondrial	Ndufb11		1	1	1	1	6.6	6.6	6.6	17.444	151	151	0.00087051	3.0453	32421	33304	31968	35219	19309	19671	35397	39585	30625	31614	32648	35426	20121	21315	34882	38214	2	2	2	2	2	2	2	2	78902000	2				212
O09114	O09114	7	7	7	Prostaglandin-H2 D-isomerase	Ptgds		1	7	7	7	30.2	30.2	30.2	21.066	189	189	0	26.461	76407	71287	74473	82565	315630	313070	502660	537580	72168	68251	80419	86551	307950	313760	496950	520910	17	17	17	17	19	19	19	19	2508400000	19				213
O09117	O09117	4	4	4	Synaptophysin-like protein 1	Sypl1		1	4	4	4	16.5	16.5	16.5	28.899	261	261	0	39.434	174840	195250	195020	203300	217850	217390	208520	215030	165280	185500	199380	206030	217230	220540	209520	212270	13	13	13	13	13	13	13	13	1340800000	13				214
O09130	O09130	3	3	3	NFATC2-interacting protein	Nfatc2ip		1	3	3	3	8	8	8	45.121	412	412	0	9.237	39857	42969	29261	30286	17315	14831	15993	15929	37591	40612	30499	31266	17873	15869	16094	15670	3	3	3	3	3	3	3	3	20519000	3				215
O09131	O09131	3	2	2	Glutathione S-transferase omega-1	Gsto1		1	3	2	2	12.9	9.2	9.2	27.497	240	240	0	6.9531	35246	37404	42033	43959	18302	20254	26575	25765	33334	35549	42362	43892	19508	21906	26336	25189	3	3	3	3	3	3	3	3	18344000	3				216
O09159	O09159	13	13	13	Lysosomal alpha-mannosidase	Man2b1		1	13	13	13	14.5	14.5	14.5	114.65	1013	1013	0	50.874	163280	168440	182190	193260	235900	236090	208450	218270	154350	160310	186770	195240	233710	237770	210150	216120	18	18	18	18	18	18	18	18	235050000	18				217
O09164	O09164	3	3	3	Extracellular superoxide dismutase [Cu-Zn]	Sod3		1	3	3	3	11.6	11.6	11.6	27.392	251	251	0	8.552	61943	65618	117860	115460	24080	25065	25731	26357	58834	62741	116100	112950	28344	29891	25746	25952	4	4	4	4	4	4	4	4	37474000	4				218
O09167	O09167	6	6	6	60S ribosomal protein L21	Rpl21		1	6	6	6	19.4	19.4	19.4	18.562	160	160	0	9.659	526330	578960	453250	440530	134400	128790	262810	280910	496790	547410	464720	450960	150560	150230	258640	270730	19	19	19	19	19	19	19	19	1839700000	19				219
O09172	O09172	6	6	6	Glutamate--cysteine ligase regulatory subunit	Gclm		1	6	6	6	24.5	24.5	24.5	30.534	274	274	0	60.91	153130	170220	123810	126800	57337	58477	54751	61774	144490	160950	127850	130280	60406	62896	55020	60812	10	10	10	10	10	10	10	10	185240000	10				220
O09174	O09174	4	4	4	Alpha-methylacyl-CoA racemase	Amacr		1	4	4	4	7.3	7.3	7.3	41.704	381	381	0	9.1114	59021	64816	71354	72116	35480	35092	48520	49188	55825	61559	71935	72242	37328	37885	48163	47936	4	4	4	4	4	4	4	4	55719000	4				221
O35047	O35047	3	3	3	Homologous-pairing protein 2 homolog	Psmc3ip		1	3	3	3	14.7	14.7	14.7	24.748	217	217	0	7.7206	76983	79745	50804	56390	23056	24108	27243	29124	72574	75367	53316	58152	24401	26228	27165	28524	5	5	5	5	5	5	5	5	27464000	5				222
O35071	O35071	3	1	1	Kinesin-like protein KIF1C	Kif1c		1	3	1	1	2.7	1	1	122.43	1100	1100	1	-2	0	0	0	0	0	0	0	0	0	0	0	0	0	0	0	0	0	0	0	0	0	0	0	0	0	1	+			223
O35082	O35082	1	1	1	Klotho;Klotho peptide	Kl		1	1	1	1	1.2	1.2	1.2	116.4	1014	1014	0.009009	1.9201	28291	30909	30601	34833	34475	33403	54155	57750	26739	29392	31342	35119	34630	34737	53559	55949	2	2	2	2	2	2	2	2	24943000	2				224
O35083	O35083	2	2	2	1-acyl-sn-glycerol-3-phosphate acyltransferase alpha	Agpat1		1	2	2	2	8.1	8.1	8.1	31.709	285	285	0	13.845	42497	47997	49479	48303	4504.9	4724	6915.1	7816.4	40185	45492	49654	48387	6553	6986.1	6842.9	7581.3	4	4	4	4	4	4	4	4	79964000	4				225
O35098	O35098	6	6	6	Dihydropyrimidinase-related protein 4	Dpysl4		1	6	6	6	11.2	11.2	11.2	61.961	572	572	0	28.044	50887	53831	124800	125520	18200	16543	28360	30290	48492	51782	121920	121620	23128	22449	28053	29304	6	6	6	6	6	6	6	6	74236000	6				226
O35114	O35114	5	5	5	Lysosome membrane protein 2	Scarb2		1	5	5	5	10	10	10	54.043	478	478	0	10.739	128490	132950	332270	354690	57883	57380	75902	79511	122540	128380	324320	342670	70492	73291	75437	77515	11	11	11	11	11	11	11	11	97463000	11				227
O35125	O35125	13	13	13	Leucine-rich repeat-containing protein 23	Lrrc23		1	13	13	13	38.2	38.2	38.2	39.292	340	340	0	52.27	373540	395460	328190	341960	354630	355490	368520	394590	352610	374840	340170	350410	354460	362280	369110	387680	25	25	25	25	25	25	25	25	896880000	26				228
O35129	O35129	17	17	17	Prohibitin-2	Phb2		1	17	17	17	52.2	52.2	52.2	33.296	299	299	0	73.163	650770	693010	802260	806550	555470	558220	939070	1009200	615620	658900	810530	808700	572600	592490	927090	976700	56	56	56	56	56	56	56	56	5433300000	59				229
O35130	O35130	1	1	1	Ribosomal RNA small subunit methyltransferase NEP1	Emg1		1	1	1	1	3.3	3.3	3.3	26.974	244	244	0.0050464	2.1686	22322	23314	14126	14375	5468.5	6246.4	6289.7	6492.2	21040	22011	14865	15001	5878.1	6755.4	6277.2	6395.4	1	1	1	1	1	1	1	1	2631700	1				230
O35143	O35143	6	6	6	ATPase inhibitor, mitochondrial	Atpif1		1	6	6	6	36.8	36.8	36.8	12.159	106	106	0	12.22	107330	114390	114870	115500	141590	136270	159920	172410	101430	108660	117910	117470	140960	138710	159700	168580	7	7	7	7	7	7	7	7	204990000	7				231
O35144	O35144	2	2	2	Telomeric repeat-binding factor 2	Terf2		1	2	2	2	4.8	4.8	4.8	60.263	541	541	0.00022665	3.586	12555	13952	9367.8	17148	3495.6	4988.7	8269.2	4621.2	11842	13263	9718.8	17041	3825.8	5652	8109.6	4575.3	2	2	2	2	2	2	2	2	6011100	2				232
O35153	O35153	1	1	1	BET1-like protein	Bet1l		1	1	1	1	13.5	13.5	13.5	12.428	111	111	0	18.892	12356	12819	11154	11852	4475.8	5135.3	6978.2	5794.1	11666	12146	11419	11990	4815.8	5567.9	6902.7	5689.1	1	1	1	1	1	1	1	1	18794000	1				233
Q00356;O35164	Q00356;O35164	1;1	1;1	1;1	Mast cell protease-like protein;Mast cell protease 9	Mcptl;Mcpt9	;	2	1	1	1	4.9	4.9	4.9	26.774	246	246;246	0.0099164	1.8555	25584	29519	22655	22814	49812	42520	69878	78906	24152	27982	23877	23861	48969	43332	69315	76314	6	6	6	6	6	6	6	6	831830000	6				234
O35166	O35166	4	4	4	Golgi SNAP receptor complex member 2	Gosr2		1	4	4	4	19.3	19.3	19.3	24.725	212	212	0	8.8474	118310	128480	132950	135120	49092	45860	50208	54281	111850	121900	134270	135470	52965	51199	50319	53202	5	5	5	5	5	5	5	5	112020000	5				235
O35215	O35215	8	8	8	D-dopachrome decarboxylase	Ddt		1	8	8	8	82.2	82.2	82.2	13.077	118	118	0	176.11	407360	438920	319630	332780	445610	449890	341480	391860	384320	415660	335570	345580	439730	450730	346560	389110	45	45	45	45	45	45	45	45	15984000000	47				236
O35218	O35218	8	8	8	Cleavage and polyadenylation specificity factor subunit 2	Cpsf2		1	8	8	8	12.5	12.5	12.5	88.382	782	782	0	50.449	274410	290960	197870	208790	68678	69646	88890	100030	258790	274980	205760	214790	74859	78408	88380	97415	12	12	12	12	12	12	12	12	135840000	14				237
O35226	O35226	7	7	7	26S proteasome non-ATPase regulatory subunit 4	Psmd4		1	7	7	7	18.6	18.6	18.6	40.703	376	376	0	34.027	319560	346070	259060	263900	249730	251930	205440	213700	301530	327550	269540	272450	250180	255970	207780	212480	21	21	21	21	21	21	21	21	1450800000	22				238
O35227	O35227	4	4	4	Disintegrin and metalloproteinase domain-containing protein 7	Adam7		1	4	4	4	5.4	5.4	5.4	89.187	789	789	0	8.9425	41944	42943	40751	44085	54376	51849	105430	110080	39616	40801	42133	44835	54536	53999	103780	106150	6	6	6	6	6	6	6	6	47879000	6				239
O35231	O35231	4	3	3	Kinesin-like protein KIFC3	Kifc3		1	4	3	3	5.1	3.8	3.8	92.555	824	824	0	8.2621	63851	66406	65101	62913	38478	38653	44845	50444	60325	62960	66339	63719	39837	40834	44736	49273	3	3	3	3	3	3	3	3	17763000	4				240
O35239	O35239	4	4	4	Tyrosine-protein phosphatase non-receptor type 9	Ptpn9		1	4	4	4	7.1	7.1	7.1	67.969	593	593	0	16.62	51442	52470	51129	54006	20279	21617	25715	28052	48594	49776	52021	54263	21772	23736	25583	27406	5	5	5	5	5	5	5	5	28258000	6				241
O35250	O35250	10	10	10	Exocyst complex component 7	Exoc7		1	10	10	10	14.6	14.6	14.6	79.959	697	697	0	25.95	148140	153340	206160	209290	93937	95036	99138	106800	140280	146060	206330	207480	99232	102550	99241	104880	15	15	15	15	15	15	15	15	109960000	15				242
O35286	O35286	19	19	19	Pre-mRNA-splicing factor ATP-dependent RNA helicase DHX15	Dhx15		1	19	19	19	24	24	24	91.006	795	795	0	82.459	785990	785080	486540	465640	146150	173180	184570	186300	740790	740930	512370	487270	162090	190680	183650	183270	37	37	37	37	36	37	37	37	777490000	38				243
O35295	O35295	3	3	3	Transcriptional activator protein Pur-beta	Purb		1	3	3	3	10.8	10.8	10.8	33.901	324	324	0	34.448	70347	77798	86491	82619	19576	20277	28913	26942	66546	73807	86746	82682	22726	23817	28640	26301	5	5	5	5	5	5	5	5	82695000	5				244
O35316	O35316	1	1	1	Sodium- and chloride-dependent taurine transporter	Slc6a6		1	1	1	1	1.4	1.4	1.4	69.855	621	621	0.0078958	2.0005	0	0	0	0	0	0	0	0	0	0	0	0	0	0	0	0	0	0	0	0	0	0	0	0	0	1				245
O35326	O35326	9	8	8	Serine/arginine-rich splicing factor 5	Srsf5		1	9	8	8	29.7	26.4	26.4	30.891	269	269	0	37.532	450350	495200	269890	258420	51275	48515	65395	74194	424400	466880	284620	273280	61330	60167	65049	72118	14	14	14	14	14	14	14	14	389000000	15				246
O35343	O35343	7	2	2	Importin subunit alpha-3	Kpna4		1	7	2	2	10	4.2	4.2	57.922	521	521	0	12.108	56231	59023	54861	52211	16889	17095	26379	28965	53112	55890	55803	52900	18743	19413	26092	28076	3	3	3	3	3	3	3	3	57391000	3				247
O35344	O35344	9	9	4	Importin subunit alpha-4	Kpna3		1	9	9	4	14	14	8.3	57.772	521	521	0	30.265	352220	376650	304610	308840	52319	85722	93135	99803	332460	356360	311620	314270	64215	98358	91839	97879	14	14	14	14	14	14	14	14	554840000	15				248
O35345	O35345	6	6	4	Importin subunit alpha-7	Kpna6		1	6	6	4	13.2	13.2	8.6	59.964	536	536	0	41.214	71642	77504	69505	71774	30714	30643	38803	45218	67665	73438	70872	72607	32619	33566	38603	43998	8	8	8	8	8	8	7	8	125280000	8				249
O35381;Q64G17	O35381;Q64G17	5;3	2;1	2;1	Acidic leucine-rich nuclear phosphoprotein 32 family member A;Putative acidic leucine-rich nuclear phosphoprotein 32 family member C	Anp32a;Anp32c	;	2	5	2	2	13.4	6.9	6.9	28.537	247	247;123	0	15.054	127670	138710	101490	101050	20220	21404	29742	33783	120460	131090	104500	103660	24014	25952	29464	32808	7	7	7	7	7	7	7	7	133090000	8				250
O35382	O35382	15	15	15	Exocyst complex component 4	Exoc4		1	15	15	15	17.9	17.9	17.9	110.54	975	975	0	82.836	203130	213660	340870	340860	73128	72961	95801	102160	192680	203910	337280	334640	85534	87933	95217	99565	25	25	25	25	25	25	25	25	163600000	25				251
O35405	O35405	3	3	3	Phospholipase D3	Pld3		1	3	3	3	6.4	6.4	6.4	54.388	488	488	0	11.134	54083	57082	73950	77667	18858	19645	25291	27105	51204	54339	73832	76788	21442	22987	25120	26428	4	4	4	4	4	4	4	4	41720000	4				252
O35409	O35409	1	1	1	Glutamate carboxypeptidase 2	Folh1		1	1	1	1	1.6	1.6	1.6	84.573	752	752	0.0032753	2.3057	1286	1301.1	1475.2	1452.2	3177.7	3352.3	5604.4	6262.3	1216	1240.7	1530.5	1494.4	3139.6	3400.8	5527.5	6055.6	1	1	1	1	1	1	1	1	1059400	1				253
O35435	O35435	3	3	3	Dihydroorotate dehydrogenase (quinone), mitochondrial	Dhodh		1	3	3	3	7.1	7.1	7.1	42.699	395	395	0	4.8698	31489	32753	38518	39769	26786	26051	30193	34007	29786	31157	38931	39757	27415	27395	30154	33217	2	2	2	2	2	2	2	2	17076000	4				254
O35450	O35450	6	6	6	FK506-binding protein-like	Fkbpl		1	6	6	6	17	17	17	38.301	347	347	0	14.278	220770	231560	150490	158350	52229	52638	96899	101780	208150	218760	157230	163570	57298	60003	95466	98340	12	12	12	12	12	12	12	12	180650000	12				255
O35459	O35459	5	5	5	Delta(3,5)-Delta(2,4)-dienoyl-CoA isomerase, mitochondrial	Ech1		1	5	5	5	15	15	15	36.118	327	327	0	12.292	170370	182570	265470	272890	92162	87475	136220	144680	161490	174090	263990	269030	100670	99513	134930	140330	11	11	11	11	11	11	11	11	160620000	11				256
O35465	O35465	8	8	8	Peptidyl-prolyl cis-trans isomerase FKBP8	Fkbp8		1	8	8	8	19.9	19.9	19.9	43.528	402	402	0	50.681	286490	299150	250170	248600	61344	66119	84726	91449	270430	283060	256050	252710	70210	76760	84081	89159	14	14	14	14	14	14	14	14	283680000	16				257
O35488	O35488	4	4	4	Very long-chain acyl-CoA synthetase	Slc27a2		1	4	4	4	6	6	6	70.422	620	620	0	11.455	59659	58969	53330	57617	40480	40029	53614	60831	56322	55938	54937	58320	41313	42160	53270	59140	6	6	6	6	6	6	6	6	36582000	6				258
O35490;Q91WS4	O35490	3;1	3;1	3;1	Betaine--homocysteine S-methyltransferase 1	Bhmt		2	3	3	3	6.9	6.9	6.9	45.02	407	407;363	0	7.0088	28495	30827	58823	57896	11367	10377	9531.2	11711	27091	29510	57784	56484	13489	12882	9631.6	11499	3	3	3	3	3	3	3	3	13196000	3				259
O35551	O35551	10	10	10	Rab GTPase-binding effector protein 1	Rabep1		1	10	10	10	9.7	9.7	9.7	99.523	862	862	0	16.835	133740	135680	143580	152160	71977	76680	72358	81980	126390	128880	145680	152380	75348	81824	72566	80665	11	11	11	11	11	11	11	11	81752000	12				260
O35566	O35566	3	3	3	CD151 antigen	Cd151		1	3	3	3	12.3	12.3	12.3	28.246	253	253	0	9.5035	48102	47984	62679	63603	33795	35588	41025	40721	45523	45696	63003	63231	35254	37712	40871	39962	4	4	4	4	4	4	4	4	30751000	4				261
O35593	O35593	11	11	11	26S proteasome non-ATPase regulatory subunit 14	Psmd14		1	11	11	11	31	31	31	34.577	310	310	0	63.864	437280	432830	343980	349160	346480	345170	285130	303300	412550	409920	358920	359180	346420	350400	288380	301040	32	32	32	32	32	32	32	32	1954000000	34				262
O35594	O35594	29	29	29	Intraflagellar transport protein 81 homolog	Ift81		1	29	29	29	37.4	37.4	37.4	79.284	676	676	0	110.74	873820	953430	766920	773940	204500	201490	262630	288000	824860	901960	784940	787990	230810	234960	261180	280500	40	40	40	40	40	40	40	40	701090000	43				263
O35598	O35598	3	3	3	Disintegrin and metalloproteinase domain-containing protein 10	Adam10		1	3	3	3	4.9	4.9	4.9	83.967	749	749	0	12.734	4187.6	4576.3	6669.2	6842.3	1939.4	1620.1	2174.5	3024.1	3970	4362.9	6620.3	6737.3	2158	1938.3	2172.1	2924.3	1	1	1	1	1	1	1	1	3043100	3				264
O35609	O35609	4	4	4	Secretory carrier-associated membrane protein 3	Scamp3		1	4	4	4	12.6	12.6	12.6	38.458	349	349	0	9.5691	55309	58507	74062	74339	29037	28096	28086	27840	52355	55656	74177	73851	31103	30813	28209	27481	5	5	5	5	5	5	5	5	27089000	5				265
O35623	O35623	1	1	1	BET1 homolog	Bet1		1	1	1	1	9.3	9.3	9.3	13.274	118	118	0.0026854	2.3992	27076	25947	24837	23931	11613	14728	14099	15982	25565	24594	25426	24275	12262	15468	14046	15716	1	1	1	1	1	1	1	1	13555000	1				266
O35625	O35625	3	3	3	Axin-1	Axin1		1	3	3	3	3.4	3.4	3.4	96.275	863	863	0	4.9313	59127	60350	49217	58744	12822	14081	21067	19116	55799	57195	50554	59082	14579	16616	20812	18649	2	2	2	2	2	2	2	2	11054000	3				267
O35643	O35643	31	12	12	AP-1 complex subunit beta-1	Ap1b1		1	31	12	12	26.4	12.6	12.6	103.93	943	943	0	54.071	395380	426560	348450	368370	122620	128520	150060	161370	373230	403840	357010	373890	133330	143240	149460	157830	22	22	22	22	22	22	22	22	583130000	25				268
O35648	O35648	2	2	2	Centrin-3	Cetn3		1	2	2	2	12.6	12.6	12.6	19.519	167	167	0	7.1931	58624	60391	44707	49177	10745	10778	13770	12665	55301	57129	46207	50026	12324	12867	13695	12417	3	3	3	3	3	3	3	3	15705000	3				269
O35654	O35654	1	1	1	DNA polymerase delta subunit 2	Pold2		1	1	1	1	2.3	2.3	2.3	51.354	469	469	0.00087623	3.1027	32222	35961	16909	17889	6949.7	6418.8	8071.5	9336.6	30352	33901	18136	19062	7424.6	7164.6	8052.8	9088.7	1	1	1	1	1	1	1	1	13686000	1				270
O35655	O35655	14	14	14	Serine/threonine-protein phosphatase with EF-hands 1	Ppef1		1	14	14	14	24	24	24	75.057	650	650	0	63.626	194450	199600	173700	188210	444280	447620	422280	463730	183570	189860	183960	195350	432980	443620	424430	456880	28	28	28	28	28	28	28	28	644330000	30				271
O35660	O35660	12	9	8	Glutathione S-transferase Mu 6	Gstm6		1	12	9	8	43.6	34.4	30.3	25.621	218	218	0	16.553	224090	238990	483820	486300	81564	85396	100310	106480	213170	229180	474450	473250	99945	106760	99894	104170	18	18	18	18	18	18	18	18	534240000	18				272
O35678	O35678	3	3	3	Monoglyceride lipase	Mgll		1	3	3	3	11.9	11.9	11.9	33.387	303	303	0	18.55	52337	54874	56081	52423	34141	35039	37041	41426	49462	52038	57001	53104	35237	36676	37042	40604	4	4	4	4	4	4	4	4	32964000	4				273
O35680	O35680	1	1	1	28S ribosomal protein S12, mitochondrial	Mrps12		1	1	1	1	7.9	7.9	7.9	15.437	139	139	0.0010723	2.853	29672	29543	31453	30849	6145.9	6044.7	5416.5	7374.9	28040	28019	31779	30879	7280.7	7380.6	5461.4	7220.4	1	1	1	1	1	1	1	1	8103000	1				274
O35685	O35685	24	24	24	Nuclear migration protein nudC	Nudc		1	24	24	24	56.6	56.6	56.6	38.358	332	332	0	214.35	1960000	2168700	1770000	1755500	424240	425730	540960	569370	1850500	2051500	1807400	1787200	486760	500970	538100	555700	78	78	78	78	78	77	78	77	4190900000	81				275
O35691	O35691	9	9	9	Pinin	Pnn		1	9	9	9	11.6	11.6	11.6	82.435	725	725	0	27.548	522650	552530	358360	389860	104580	112140	137740	150400	492790	522080	373900	401340	116560	128530	136880	146780	17	17	17	17	17	17	17	17	256200000	17				276
Q60990;O35698	Q60990;O35698	4;4	4;4	4;4	RNA-binding motif protein, Y chromosome, family 1 member B;RNA-binding motif protein, Y chromosome, family 1 member A1	Rbmy1b;Rbmy1a1	;	2	4	4	4	10.3	10.3	10.3	43.142	380	380;380	0	14.353	46227	47018	29679	32416	6898.7	7121.8	9635.8	9940.1	43575	44415	31118	33403	7966	8541.2	9559.3	9688.4	3	3	3	3	3	3	3	3	10061000	5				277
O35704	O35704	4	4	4	Serine palmitoyltransferase 1	Sptlc1		1	4	4	4	7.4	7.4	7.4	52.534	473	473	0	10.164	119060	120970	152360	153520	59343	60539	81899	85977	112660	115070	152910	152580	63918	66786	81277	83754	6	6	6	6	6	6	6	6	55092000	6				278
O35723	O35723	9	8	8	DnaJ homolog subfamily B member 3	Dnajb3		1	9	8	8	29.3	26	26	26.678	242	242	0	33.669	261720	291670	179750	185420	74602	79295	107790	111070	246770	275430	187880	192970	79887	86682	106840	108250	15	15	15	15	15	15	15	15	367360000	15				279
O35737;P70333	O35737;P70333	12;8	12;8	11;7	Heterogeneous nuclear ribonucleoprotein H;Heterogeneous nuclear ribonucleoprotein H, N-terminally processed;Heterogeneous nuclear ribonucleoprotein H2	Hnrnph1;Hnrnph2	;	2	12	12	11	31.4	31.4	29.2	49.199	449	449;449	0	128.58	787480	823930	556940	561170	201350	208470	247650	272830	742590	778400	580210	580070	218280	230900	246620	266480	44	44	44	44	44	44	44	44	1992000000	45				280
O35841	O35841	14	14	14	Apoptosis inhibitor 5	Api5		1	14	14	14	27.8	27.8	27.8	56.784	504	504	0	69.02	533240	590010	352450	340150	105790	105900	117640	136120	502700	556690	368960	356650	117190	119870	117540	133030	24	24	24	24	24	24	24	24	753360000	27				281
O35855	O35855	7	7	7	Branched-chain-amino-acid aminotransferase, mitochondrial	Bcat2		1	7	7	7	22.1	22.1	22.1	44.127	393	393	0	44.712	120390	131100	304180	308050	46803	48414	47194	49091	114780	126150	296970	298490	58200	61671	47324	48407	15	15	15	15	13	14	14	13	346760000	15				282
O35857	O35857	25	25	25	Mitochondrial import inner membrane translocase subunit TIM44	Timm44		1	25	25	25	46.9	46.9	46.9	51.091	452	452	0	117.36	840140	887500	878460	921050	1048000	1026900	859140	945820	793870	843240	902360	934120	1040500	1038000	869100	936680	58	58	58	58	58	58	58	58	1915300000	61				283
O35864	O35864	7	7	7	COP9 signalosome complex subunit 5	Cops5		1	7	7	7	22.2	22.2	22.2	37.548	334	334	0	41.923	257930	276830	227750	207770	65314	72849	84296	91054	243480	261740	233080	213030	72956	81132	83820	89071	10	10	10	10	10	10	10	10	331380000	11				284
O35887	O35887	4	4	4	Calumenin	Calu		1	4	4	4	9.5	9.5	9.5	37.063	315	315	0	11.853	128100	131510	185100	186700	62530	61049	76085	70897	121340	125300	184610	184440	68318	68446	75793	69536	9	9	9	9	9	9	9	9	124750000	9				285
O35943	O35943	3	3	3	Frataxin, mitochondrial;Frataxin intermediate form;Frataxin mature form	Fxn		1	3	3	3	14.5	14.5	14.5	22.924	207	207	0	8.5093	55111	56752	76531	64742	103590	107890	119340	133620	52184	54063	77707	65863	102820	108460	119100	130750	8	8	8	8	8	8	8	8	92149000	8				286
O35945	O35945	9	1	1	Aldehyde dehydrogenase, cytosolic 1	Aldh1a7		1	9	1	1	14.6	3	3	54.587	501	501	0	4.4417	4200.9	2344.8	4250.5	5497.6	1998.2	2809.3	2447.8	2612	3968.7	2259.8	4325.1	5354.6	2109.1	2983.3	2437.9	2585.7	1	1	1	1	1	1	1	1	3899900	1				287
O35963	O35963	1	1	1	Ras-related protein Rab-33B	Rab33b		1	1	1	1	6.6	6.6	6.6	25.766	229	229	0.0010823	2.985	13677	14225	16740	16200	6321	6540.4	8096.8	9119.6	12937	13512	16834	16189	6823.2	7192.1	8052.9	8888.9	1	1	1	1	1	1	1	1	4773600	1				288
O35969	O35969	2	2	2	Guanidinoacetate N-methyltransferase	Gamt		1	2	2	2	12.7	12.7	12.7	26.336	236	236	0	82.824	28113	28937	70700	73620	12186	11173	13128	13318	26800	27903	69053	71191	14838	14431	13132	13050	3	3	3	3	3	3	3	3	123340000	4				289
O54692	O54692	11	11	11	Centromere/kinetochore protein zw10 homolog	Zw10		1	11	11	11	14.9	14.9	14.9	88.062	779	779	0	33.759	240780	254150	218960	225310	50114	52032	58866	64697	227330	240630	223440	227910	57878	61632	58708	63299	16	16	16	16	16	16	16	16	91826000	16				290
O54724	O54724	1	1	1	Polymerase I and transcript release factor	Ptrf		1	1	1	1	3.8	3.8	3.8	43.953	392	392	0	18.835	19957	19086	23238	26219	15508	16318	17364	17511	18872	18190	23536	26047	15913	17119	17345	17228	2	2	2	2	2	2	2	2	17926000	2				291
O54734	O54734	8	8	8	Dolichyl-diphosphooligosaccharide--protein glycosyltransferase 48 kDa subunit	Ddost		1	8	8	8	15.2	15.2	15.2	49.027	441	441	0	31.922	336810	380330	392810	395010	68890	72857	146010	157350	318490	360680	394700	395510	84477	91946	143470	151670	25	25	25	25	25	25	25	25	1544800000	25				292
O54774	O54774	9	9	9	AP-3 complex subunit delta-1	Ap3d1		1	9	9	9	7.6	7.6	7.6	135.08	1199	1199	0	24.693	412520	425080	360650	381580	108650	108250	120330	127220	389400	402550	369420	385950	120300	123830	120250	124720	16	16	16	16	16	16	16	16	153540000	16				293
O54781;Q9Z0G2	O54781	13;2	13;2	11;0	SRSF protein kinase 2;SRSF protein kinase 2 N-terminal;SRSF protein kinase 2 C-terminal	Srpk2		2	13	13	11	19.7	19.7	16.7	76.756	681	681;565	0	85.513	294420	303710	256110	276180	214120	212130	245360	260200	277910	287900	264630	281040	216890	220320	244900	254700	22	22	22	22	22	22	22	22	547740000	24				294
O54782	O54782	16	16	16	Epididymis-specific alpha-mannosidase	Man2b2		1	16	16	16	19.8	19.8	19.8	115.61	1018	1018	0	304.09	419820	435460	415710	466010	1035400	1041900	413480	427960	396570	414900	437050	478670	1002400	1016100	438850	448310	53	53	53	53	53	53	53	53	2686600000	56				295
O54794	O54794	2	2	2	Aquaporin-7	Aqp7		1	2	2	2	7.6	7.6	7.6	32.667	303	303	0	16.873	42329	41090	36587	48659	46607	105520	41283	44854	39954	39213	38077	49679	46203	103020	41617	46830	3	3	3	3	3	3	3	3	203700000	3				296
O54818	O54818	2	2	2	Tumor protein D53	Tpd52l1		1	2	2	2	12.7	12.7	12.7	22.515	204	204	0	5.4944	19918	22285	30282	32668	11109	10131	11869	13818	18875	21243	30152	32224	12001	11496	11876	13478	2	2	2	2	2	2	2	2	14620000	2				297
O54826	O54826	7	7	7	Protein AF-10	Mllt10		1	7	7	7	8.6	8.6	8.6	113.03	1068	1068	0	61.123	314380	324690	196820	204270	66678	76171	76365	84714	296310	306560	207170	212600	72765	83921	76224	83225	15	15	15	15	15	15	15	15	123180000	16				298
O54833	O54833	13	13	13	Casein kinase II subunit alpha	Csnk2a2		1	13	13	13	43.1	43.1	43.1	41.215	350	350	0	163.5	409930	444200	375160	389390	502780	496040	584550	637120	387050	421270	389370	400030	499290	503660	583180	622670	43	43	43	43	43	43	43	43	2635200000	45				299
O54863	O54863	12	9	9	Testis-specific serine/threonine-protein kinase 2	Tssk2		1	12	9	9	32.4	23.7	23.7	41.022	358	358	0	22.341	227260	239000	197600	208270	155890	158920	145870	163440	214510	226450	204030	212470	157990	164260	146710	161070	11	11	11	11	11	11	11	11	226090000	11				300
O54879	O54879	4	3	3	High mobility group protein B3	Hmgb3		1	4	3	3	17	13.5	13.5	23.01	200	200	0	9.2335	40178	44004	30666	32622	15456	14424	12123	16224	37900	41606	31823	33521	16130	15606	12290	15932	3	3	3	3	3	3	3	3	16758000	3				301
O54887	O54887	27	27	27	Testis-specific serine kinase substrate	Tsks		1	27	27	27	52.1	52.1	52.1	63.504	585	585	0	203.6	1248400	1302200	801680	799050	301740	310120	424330	448240	1176800	1229300	842370	833800	326300	342940	420880	436420	53	53	53	53	53	53	53	53	2517900000	54				302
O54916;Q80XA6	O54916	5;1	5;1	5;1	RalBP1-associated Eps domain-containing protein 1	Reps1		2	5	5	5	6	6	6	86.518	795	795;521	0	12.568	116200	118290	114810	114840	26066	26258	38176	41686	109760	112110	116540	115510	30239	31405	37824	40478	5	5	5	5	5	5	5	5	43642000	5				303
O54941	O54941	8	7	7	SWI/SNF-related matrix-associated actin-dependent regulator of chromatin subfamily E member 1	Smarce1		1	8	7	7	21.2	19.5	19.5	46.638	411	411	0	13.156	176300	185960	129130	139240	54200	52999	61807	72189	166280	175830	134260	142850	57767	58615	61702	70415	7	7	7	7	7	7	7	7	51755000	7				304
O54946	O54946	10	10	5	DnaJ homolog subfamily B member 6	Dnajb6		1	10	10	5	28.8	28.8	14.5	39.807	365	365	0	73.325	454480	497980	325430	332510	182380	180210	251060	279210	428600	470490	339720	345140	190060	193460	249170	271300	16	16	16	16	16	16	16	16	371500000	17				305
O54962	O54962	3	3	3	Barrier-to-autointegration factor;Barrier-to-autointegration factor, N-terminally processed	Banf1		1	3	3	3	24.7	24.7	24.7	10.102	89	89	0	5.5172	171990	182640	99634	99613	35689	40411	50600	50767	162060	172280	105690	105160	38814	44262	50178	49652	7	7	7	7	7	7	7	7	164850000	7				306
O54982	O54982	5	5	5	Potassium channel subfamily U member 1	Kcnu1		1	5	5	5	4.2	4.2	4.2	126.87	1121	1121	0	12.347	40289	37963	36035	38724	82122	81351	77686	81085	38036	36133	38000	39855	80202	80754	78096	80018	5	5	5	5	5	5	5	5	26616000	6				307
O54984	O54984	5	5	5	ATPase Asna1	Asna1		1	5	5	5	15.5	15.5	15.5	38.822	348	348	0	12.548	153000	162750	136690	144410	64391	65946	72453	74086	144440	154150	140180	146530	67871	71118	72363	72756	11	11	11	11	11	11	11	11	495170000	11				308
O54988	O54988	6	6	5	STE20-like serine/threonine-protein kinase	Slk		1	6	6	5	5.9	5.9	5.2	141.46	1233	1233	0	63.339	105180	114420	74484	80620	25873	28658	27649	29687	99181	108120	77570	83076	28125	31695	27666	29248	7	7	7	7	7	7	7	7	43778000	8				309
O54990	O54990	8	8	8	Prominin-1	Prom1		1	8	8	8	10.7	10.7	10.7	97.112	867	867	0	39.652	135800	137950	126660	138060	239910	236080	427730	460060	128230	131160	132420	141690	237770	241730	421760	444440	17	17	17	17	17	17	17	17	279650000	17				310
O55013	O55013	6	6	6	Trafficking protein particle complex subunit 3	Trappc3		1	6	6	6	26.7	26.7	26.7	20.302	180	180	0	21.639	247970	272260	213590	211020	61334	61928	78382	84301	234050	257460	218960	215670	68487	70810	77963	82230	10	10	10	10	10	10	10	10	242430000	11				311
O55022	O55022	10	10	9	Membrane-associated progesterone receptor component 1	Pgrmc1		1	10	10	9	43.6	43.6	39	21.694	195	195	0	187.7	218230	233740	336270	338320	107950	100850	129300	142900	206820	222760	334400	333840	118670	115210	128870	139220	18	18	18	18	18	18	18	18	872700000	19				312
O55023	O55023	14	14	14	Inositol monophosphatase 1	Impa1		1	14	14	14	40.4	40.4	40.4	30.436	277	277	0	116.4	607700	637270	733010	751020	754050	782530	847080	874440	574790	606510	745330	755950	756050	797560	846080	858910	57	57	57	57	57	57	57	57	4795000000	58				313
O55026	O55026	1	1	1	Ectonucleoside triphosphate diphosphohydrolase 2	Entpd2		1	1	1	1	2.6	2.6	2.6	54.319	495	495	0	5.1211	15002	13601	33155	33100	9485.9	10953	10493	10504	14275	13111	32554	32125	10577	12200	10486	10383	2	2	2	2	2	2	2	2	7975200	2				314
O55029	O55029	20	20	20	Coatomer subunit beta	Copb2		1	20	20	20	21.7	21.7	21.7	102.45	905	905	0	76.589	732490	791110	739050	738420	207090	198730	271250	294170	691990	749460	749890	744920	232120	230820	269600	286210	40	40	40	40	40	40	40	40	1141100000	40				315
O55033	O55033	2	1	1	Cytoplasmic protein NCK2	Nck2		1	2	1	1	4.7	2.6	2.6	42.879	380	380	0.0018876	2.5846	0	0	0	0	0	0	0	0	0	0	0	0	0	0	0	0	0	0	0	0	0	0	0	0	0	1				316
O55042	O55042	1	1	1	Alpha-synuclein	Snca		1	1	1	1	9.3	9.3	9.3	14.485	140	140	0.0030902	2.3706	13455	13742	16539	17055	16848	17482	16920	20285	12728	13089	16799	17121	16875	17852	16970	19896	1	1	1	1	1	1	1	1	10350000	1				317
O55047;Q8C0V0	O55047;Q8C0V0	2;2	2;2	2;2	Serine/threonine-protein kinase tousled-like 2;Serine/threonine-protein kinase tousled-like 1	Tlk2;Tlk1	;	2	2	2	2	2.2	2.2	2.2	82.26	718	718;766	0.0018979	2.6595	10960	11857	9380.9	10338	5523.7	7206.2	5749.3	6173.4	10344	11233	9666.4	10536	5711.7	7457.4	5758.2	6135.1	1	1	1	1	1	1	1	1	2183000	2				318
O55057	O55057	1	1	1	Retinal rod rhodopsin-sensitive cGMP 3,5-cyclic phosphodiesterase subunit delta	Pde6d		1	1	1	1	8	8	8	17.348	150	150	1	-2	11070	9426.8	7751.3	8828.3	3501.3	3409.4	3679	3738	10439	8932.8	8093.1	8918	3701.4	3739.7	3683.5	3674.4	1	1	1	1	1	1	1	1	2542600	1	+			319
O55060	O55060	5	5	5	Thiopurine S-methyltransferase	Tpmt		1	5	5	5	16.2	16.2	16.2	27.585	240	240	0	16.534	78730	85815	146830	149540	34622	32557	34847	47917	74762	82036	144800	146350	39714	39179	34946	46628	7	7	7	7	7	7	7	7	103740000	7				320
O55082	O55082	5	5	5	Tyrosine-protein phosphatase non-receptor type 20	Ptpn20		1	5	5	5	12.9	12.9	12.9	49.118	426	426	0	46.65	154970	159930	126770	125820	82169	79717	64267	67477	146240	151340	131160	129040	84128	83024	65159	67098	7	7	7	7	7	7	7	7	64437000	7				321
O55098	O55098	4	3	3	Serine/threonine-protein kinase 10	Stk10		1	4	3	3	4.3	3.4	3.4	111.9	966	966	0	5.9821	54142	61818	75922	79343	44416	44042	39147	41207	51270	58841	76119	78981	45860	46449	39472	40779	4	4	4	4	4	4	4	4	23663000	4				322
O55100	O55100	1	1	1	Synaptogyrin-1	Syngr1		1	1	1	1	5.1	5.1	5.1	25.652	234	234	0.007735	2.0344	10213	10395	8870.1	10219	2529.7	2915.5	3141.7	3425.4	9639.9	9853.9	9087.6	10278	2826.3	3332.4	3127.6	3358.3	1	1	1	1	1	1	1	1	6195700	1				323
O55102	O55102	3	3	3	Biogenesis of lysosome-related organelles complex 1 subunit 1	Bloc1s1		1	3	3	3	20.8	20.8	20.8	14.281	125	125	0	5.2218	86492	86936	90507	91011	34402	39346	36099	40475	81729	82494	91784	91388	37009	42562	36144	39888	5	5	5	5	5	5	5	5	37773000	5				324
O55106	O55106	6	4	4	Striatin	Strn		1	6	4	4	8.6	6.8	6.8	85.965	780	780	0	13.646	85808	89019	110770	113210	27378	27279	37580	40355	81202	84653	110880	112260	31292	32253	37301	39264	4	4	4	4	4	4	4	4	24363000	4				325
O55126	O55126	7	7	7	Protein NipSnap homolog 2	Gbas		1	7	7	7	20.6	20.6	20.6	32.932	281	281	0	19.908	226630	233830	349420	353410	228350	224130	244150	261890	214790	223230	349340	349790	234490	235390	244290	256800	19	19	19	19	19	19	19	19	732780000	19				326
O55128	O55128	6	6	6	Histone deacetylase complex subunit SAP18	Sap18		1	6	6	6	30.7	30.7	30.7	17.595	153	153	0	20.097	423090	463770	318980	312280	101410	89499	101610	115650	399080	438050	330370	322720	111370	102520	101920	113010	12	12	12	12	12	12	12	12	778570000	13				327
O55131;P28661	O55131	13;1	13;1	13;1	Septin-7	2019-09-07		2	13	13	13	25.2	25.2	25.2	50.549	436	436;478	0	43.085	559860	596350	712570	729690	230400	227420	268010	298080	529750	566890	714570	725580	252930	257550	267370	291120	33	33	33	33	33	33	33	33	812500000	33				328
O55135	O55135	5	5	5	Eukaryotic translation initiation factor 6	Eif6		1	5	5	5	26.1	26.1	26.1	26.511	245	245	0	47.335	203500	219400	173860	179300	109490	108160	103020	110330	192070	207690	179290	183320	112540	113580	103590	108770	16	16	16	16	16	16	16	16	600240000	16				329
O55142	O55142	7	7	7	60S ribosomal protein L35a	Rpl35a		1	7	7	7	47.3	47.3	47.3	12.554	110	110	0	15.956	387710	417360	328240	332140	94357	90628	152490	173650	365920	394770	336900	338750	105750	106120	150710	167820	21	21	21	21	21	21	21	21	1222200000	22				330
O55143;Q8R429;Q64518	O55143	32;11;6	32;11;6	32;11;6	Sarcoplasmic/endoplasmic reticulum calcium ATPase 2	Atp2a2		3	32	32	32	29.5	29.5	29.5	114.86	1044	1044;994;1038	0	283.38	1633300	1739300	1651100	1696900	483920	477590	549070	596530	1543000	1648600	1675500	1707400	537970	547960	548230	583550	90	90	90	90	90	90	89	90	3435900000	91				331
O55186	O55186	2	2	2	CD59A glycoprotein	Cd59a		1	2	2	2	21.1	21.1	21.1	13.648	123	123	0	7.8833	7128.5	7087.1	10589	11290	13816	12870	14399	13986	6753.8	6783.3	10713	11233	13711	13055	14420	13753	2	2	2	2	2	2	2	2	6908200	2				332
O55201	O55201	22	22	22	Transcription elongation factor SPT5	Supt5h		1	22	22	22	20.7	20.7	20.7	120.66	1082	1082	0	99.843	939740	1001100	690620	714720	267470	279140	296270	302260	886320	946190	717520	736070	287350	305690	296060	297260	36	36	36	36	36	36	36	36	511330000	37				333
O55222	O55222	4	4	4	Integrin-linked protein kinase	Ilk		1	4	4	4	9.3	9.3	9.3	51.373	452	452	0	9.2586	62969	50368	62908	85388	26475	24896	27931	30797	59484	48136	64010	83735	28182	28409	27960	30137	4	4	4	4	4	4	4	4	10514000	4				334
O55229	O55229	8	8	8	Choline/ethanolamine kinase	Chkb		1	8	8	8	19.3	19.3	19.3	45.126	394	394	0	32.823	121300	132610	112670	112820	91913	89526	89220	98692	114540	125620	115880	115340	93022	92500	89598	96990	8	8	8	8	8	8	8	8	149750000	9				335
O55234	O55234	11	11	11	Proteasome subunit beta type-5	Psmb5		1	11	11	11	37.5	37.5	37.5	28.532	264	264	0	106.83	481190	520780	381620	396430	396900	403900	337270	363070	454000	492950	398160	409700	396400	409660	340610	359970	38	38	38	38	38	38	38	38	4159100000	39				336
O55236	O55236	1	1	1	mRNA-capping enzyme;Polynucleotide 5-triphosphatase;mRNA guanylyltransferase	Rngtt		1	1	1	1	1.7	1.7	1.7	68.683	597	597	0.0073588	2.047	7170.9	7554.1	5399	5775.3	2192.8	3059.1	2486.4	2512.7	6764	7145.3	5600.1	5926.9	2344.7	3229.4	2482.6	2502.4	1	1	1	1	1	1	1	1	1814900	1				337
O55242	O55242	1	1	1	Sigma non-opioid intracellular receptor 1	Sigmar1		1	1	1	1	5.8	5.8	5.8	25.25	223	223	0	5.6072	6880	6639	6114.9	7148.9	5228.7	4934.3	9034.2	8316.5	6495	6305.5	6311.1	7196.5	5328.3	5221.7	8914.5	8062.4	1	1	1	1	1	1	1	1	24284000	1				338
O70133	O70133	32	32	32	ATP-dependent RNA helicase A	Dhx9		1	32	32	32	23.1	23.1	23.1	149.47	1380	1380	0	243.94	1709800	1842500	1129400	1142700	390730	400460	433790	467040	1611900	1739400	1183200	1190500	425130	445070	433450	458000	79	79	79	79	78	78	77	79	2921900000	79				339
O70146	O70146	4	4	4	Dual specificity testis-specific protein kinase 1	Tesk1		1	4	4	4	6.4	6.4	6.4	68.051	627	627	0	7.8778	116060	121120	95015	94685	39284	33927	50781	57887	109520	114560	97947	96811	42008	38109	50492	56101	4	4	4	4	4	4	4	4	42935000	4				340
O70152	O70152	4	4	4	Dolichol-phosphate mannosyltransferase subunit 1	Dpm1		1	4	4	4	15.4	15.4	15.4	29.174	260	260	0	6.0287	56726	54474	56490	59709	20420	19812	22937	26719	53586	51709	57437	59727	22109	22272	22910	26071	5	5	5	5	5	5	5	5	85821000	5				341
O70169	O70169	6	6	5	Inactive serine protease 39	Prss39		1	6	6	5	15.5	15.5	12.8	40.765	367	367	0	35.906	200580	208230	188830	201040	533070	539250	286310	304350	189420	198250	200130	209000	515870	526240	296750	310270	22	22	22	22	22	22	22	22	2070100000	22				342
O70172;Q80XI4	O70172;Q80XI4	3;2	3;2	3;2	Phosphatidylinositol 5-phosphate 4-kinase type-2 alpha;Phosphatidylinositol 5-phosphate 4-kinase type-2 beta	Pip4k2a;Pip4k2b	;	2	3	3	3	8.9	8.9	8.9	46.151	405	405;416	0	19.128	39505	40106	56003	57991	32319	33630	37014	37674	37413	38251	56115	57453	33511	35513	36946	37002	4	4	4	4	4	4	4	4	24465000	4				343
O70194	O70194	10	10	10	Eukaryotic translation initiation factor 3 subunit D	Eif3d		1	10	10	10	18.8	18.8	18.8	63.988	548	548	0	104.34	386230	419670	324820	341910	114070	122830	170230	175200	364510	397090	333880	348510	124420	136990	168580	170650	19	19	19	19	18	19	19	19	659570000	21				344
O70200	O70200	2	2	2	Allograft inflammatory factor 1	Aif1		1	2	2	2	10.2	10.2	10.2	16.91	147	147	0	4.1799	7950.7	7671.7	5397	5205.2	2479.4	2201.1	3657.5	3396.6	7496.2	7248	5650.5	5386.5	2630.2	2417.5	3623	3300.7	1	1	1	1	1	1	1	1	1790000	2				345
O70228;P98195	O70228;P98195	2;1	2;1	2;1	Probable phospholipid-transporting ATPase IIA;Probable phospholipid-transporting ATPase IIB	Atp9a;Atp9b	;	2	2	2	2	1.9	1.9	1.9	118.61	1047	1047;1146	0.0018999	2.6668	13550	14180	19287	20136	7288.8	7838.5	10068	9041.3	12833	13513	19260	19910	7876.2	8602.4	9991.3	8870	2	2	2	2	2	2	2	2	4893400	2				346
O70250	O70250	17	17	13	Phosphoglycerate mutase 2	Pgam2		1	17	17	13	47.8	47.8	37.5	28.827	253	253	0	263.39	2446400	2585400	1971900	2097300	4463600	4541200	3360800	3675400	2308400	2453300	2093700	2190900	4349000	4481500	3413900	3663200	240	240	240	240	240	240	240	240	73093000000	250				347
O70251	O70251	4	4	4	Elongation factor 1-beta	Eef1b		1	4	4	4	20	20	20	24.693	225	225	0	28.391	223080	246950	170440	165700	50222	55755	104550	109930	210430	233260	176290	171450	56387	63517	102760	106170	11	11	11	11	11	11	11	11	795850000	11				348
O70252	O70252	17	17	17	Heme oxygenase 2	Hmox2		1	17	17	17	45.1	45.1	45.1	35.738	315	315	0	101.98	1107900	1195000	829070	841080	254160	247070	391430	418060	1045000	1129100	859040	866190	282140	284710	387310	405250	58	58	58	58	58	58	58	58	2693300000	58				349
O70274	O70274	3	3	1	Protein tyrosine phosphatase type IVA 2	Ptp4a2		1	3	3	1	14.4	14.4	4.8	19.127	167	167	0	5.159	70375	74509	79426	78461	27190	28087	30174	28844	66532	70696	80160	78678	29623	31030	30151	28428	4	4	4	4	4	4	4	4	23672000	4				350
O70279	O70279	2	2	2	Protein DGCR14	Dgcr14		1	2	2	2	4.2	4.2	4.2	52.603	479	479	0	4.3968	39306	41136	23708	25523	9368.9	9186.4	9261.6	9301.5	37042	38835	25064	26592	10030	10139	9294.3	9173	3	3	3	3	3	3	3	3	5926400	3				351
O70281	O70281	2	2	2	Protein-tyrosine sulfotransferase 1	Tpst1		1	2	2	2	9.2	9.2	9.2	42.132	370	370	0	4.6642	0	0	0	0	0	0	0	0	0	0	0	0	0	0	0	0	0	0	0	0	0	0	0	0	0	2				352
O70291	O70291	2	2	2	G protein-coupled receptor kinase 4	Grk4		1	2	2	2	4.4	4.4	4.4	66.927	574	574	0.00022989	3.7854	12611	13154	13008	12536	21990	20905	17794	18861	11916	12497	13476	12874	21589	20822	18011	18696	2	2	2	2	2	2	2	2	7375200	2				353
O70305	O70305	9	7	7	Ataxin-2	Atxn2		1	9	7	7	6.9	6.2	6.2	136.48	1285	1285	0	31.951	143470	152430	139470	147000	39685	42587	47531	46439	135510	144460	141840	148030	44330	48470	47373	45658	12	12	12	12	12	12	12	12	56277000	13				354
O70309	O70309	2	2	2	Integrin beta-5	Itgb5		1	2	2	2	2.3	2.3	2.3	87.908	798	798	0.00044248	3.2119	7880.6	7517.8	12590	13033	5051.2	6603	6484	5897.3	7471.4	7193.2	12519	12809	5417.6	7010.7	6448.4	5848.8	2	2	2	2	2	2	2	2	5192300	2				355
O70310	O70310	11	10	10	Glycylpeptide N-tetradecanoyltransferase 1	Nmt1		1	11	10	10	23.4	21.2	21.2	56.888	496	496	0	49.828	312580	330800	263410	271090	95381	98725	117200	152380	295000	313020	270760	276240	103380	110240	116710	148070	18	18	18	18	18	18	18	18	267470000	20				356
O70311	O70311	13	13	12	Glycylpeptide N-tetradecanoyltransferase 2	Nmt2		1	13	13	12	26.3	26.3	24.2	60.484	529	529	0	35.967	524560	569750	447000	440410	91697	90255	118160	128820	495090	538700	457990	449650	108100	109740	117490	125470	24	24	24	24	24	24	24	24	528830000	24				357
O70318;Q9Z2H5	O70318	23;1	23;1	21;0	Band 4.1-like protein 2	Epb41l2		2	23	23	21	23	23	20.7	109.94	988	988;879	0	168.41	661930	700460	1003700	1002900	217600	234320	257490	262800	627250	667300	997070	989080	253640	276210	256740	258090	41	41	41	41	40	41	40	41	755000000	41				358
O70325;Q91XR9	O70325;Q91XR9	12;10	12;10	12;10	Phospholipid hydroperoxide glutathione peroxidase, mitochondrial;Phospholipid hydroperoxide glutathione peroxidase, nuclear	Gpx4	;	2	12	12	12	48.2	48.2	48.2	22.228	197	197;253	0	164.67	2199500	2359500	2465000	2444800	1888200	1831600	4175900	4732300	2079300	2240100	2505500	2470100	1947100	1973300	4100100	4546300	218	218	218	218	218	218	218	218	52463000000	224				359
O70361	O70361	3	3	3	Period circadian protein homolog 3	Per3		1	3	3	3	2	2	2	120.91	1113	1113	0.00044356	3.245	65002	72908	77438	77837	9779.1	10175	21304	24245	61476	69156	77664	77755	12966	13992	20922	23326	3	3	3	3	3	3	3	3	88702000	3				360
O70362	O70362	2	2	2	Phosphatidylinositol-glycan-specific phospholipase D	Gpld1		1	2	2	2	2.5	2.5	2.5	93.254	837	837	0	4.425	16748	16974	15737	16139	16098	16786	29067	31722	15815	16107	16226	16451	16282	17464	28654	30667	2	2	2	2	2	2	2	2	5368600	2				361
O70378	O70378	6	6	6	ER membrane protein complex subunit 8	Emc8		1	6	6	6	22.2	22.2	22.2	23.348	207	207	0	15.926	180370	193220	204010	195640	52998	50659	69687	77574	170520	183210	205600	196370	60073	59266	69255	75401	11	11	11	11	11	11	11	11	91978000	11				362
O70400	O70400	1	1	1	PDZ and LIM domain protein 1	Pdlim1		1	1	1	1	3.1	3.1	3.1	35.774	327	327	0.0056157	2.1221	18693	18225	21601	21108	11371	12871	15137	14677	17675	17324	21837	21136	11901	13547	15038	14406	1	1	1	1	1	1	1	1	2236100	1				363
O70401	O70401	6	6	6	Tetraspanin-6	Tspan6		1	6	6	6	24.5	24.5	24.5	27.333	245	245	0	24.282	279810	288840	315550	313880	119980	113140	318300	346680	264530	274170	318670	314430	131480	131200	311590	332160	12	12	12	12	12	12	12	12	348670000	12				364
O70404	O70404	1	1	1	Vesicle-associated membrane protein 8	Vamp8		1	1	1	1	7.9	7.9	7.9	11.451	101	101	0.003266	2.2667	21208	21651	27977	30973	13841	16130	15484	14526	20073	20643	28086	30669	14525	17088	15468	14401	2	2	2	2	2	2	2	2	14678000	2				365
O70422	O70422	3	3	3	General transcription factor IIH subunit 4	Gtf2h4		1	3	3	3	7.1	7.1	7.1	52.224	463	463	0	5.6623	60667	65861	40546	40760	12179	13598	17650	19069	57195	62173	42403	42466	13542	15296	17493	18583	4	4	4	4	4	4	4	4	42416000	4				366
O70435	O70435	13	13	13	Proteasome subunit alpha type-3	Psma3		1	13	13	13	41.2	41.2	41.2	28.405	255	255	0	74.458	819070	862880	612070	627940	718160	730460	595330	647080	772570	816580	642790	652470	713580	736340	601920	642010	52	52	52	52	52	52	52	52	7497900000	54				367
O70439	O70439	7	7	7	Syntaxin-7	Stx7		1	7	7	7	27.6	27.6	27.6	29.82	261	261	0	57.672	282480	298200	462720	458410	272170	261510	251350	263550	267880	284710	461040	452950	281060	275710	252930	259960	22	22	22	22	22	22	22	22	283160000	22				368
O70451	O70451	7	7	7	Monocarboxylate transporter 2	Slc16a7		1	7	7	7	10.1	10.1	10.1	52.603	484	484	0	27.947	248150	251630	221660	261690	721860	751820	914760	977000	234260	239920	237220	272080	703640	747910	910100	954460	52	51	52	52	54	54	54	54	6977000000	54				369
O70456	O70456	7	2	2	14-3-3 protein sigma	Sfn		1	7	2	2	22.6	8.9	8.9	27.706	248	248	0	5.2019	204610	226960	263070	261690	53036	52476	70594	75186	193620	215510	263170	260580	62755	64085	70131	73223	9	9	9	9	9	9	9	9	2302600000	9				370
O70480	O70480	1	1	1	Vesicle-associated membrane protein 4	Vamp4		1	1	1	1	8.5	8.5	8.5	16.353	141	141	0.00022563	3.4804	49579	53642	43980	44705	12645	11200	14575	16078	46803	50758	44995	45425	14098	13143	14545	15658	2	2	2	2	2	2	2	2	29173000	2				371
O70481	O70481	8	8	8	E3 ubiquitin-protein ligase UBR1	Ubr1		1	8	8	8	4.8	4.8	4.8	200.24	1757	1757	0	17.023	101500	102810	86456	93271	49059	49921	54509	53926	95795	97410	89087	94606	50912	53007	54465	53039	7	7	7	7	7	7	7	7	44139000	8				372
O70492;O70493	O70492	6;2	6;2	6;2	Sorting nexin-3	Snx3		2	6	6	6	30.9	30.9	30.9	18.757	162	162;165	0	19.635	110740	125120	109730	131620	29119	27907	36844	40739	104610	118680	111440	131730	32827	33673	36657	39653	10	10	10	10	9	9	9	10	293960000	10				373
O70496	O70496	1	1	1	H(+)/Cl(-) exchange transporter 7	Clcn7		1	1	1	1	1.4	1.4	1.4	88.712	803	803	0.0030864	2.3587	8452.9	8041	11309	11586	5661.2	5216.2	6302.3	8028.7	8001.4	7665.9	11346	11461	5934.6	5692.6	6296.8	7802.6	1	1	1	1	1	1	1	1	4292700	1				374
O70503	O70503	4	4	4	Very-long-chain 3-oxoacyl-CoA reductase	Hsd17b12		1	4	4	4	10.6	10.6	10.6	34.741	312	312	0	8.6057	167870	139550	212250	211360	63805	64797	86804	89435	158840	133090	212840	208200	70869	73671	86180	87201	7	7	7	7	7	7	7	7	263120000	7				375
O70551	O70551	11	9	9	SRSF protein kinase 1	Srpk1		1	11	9	9	19.6	16.5	16.5	73.088	648	648	0	46.334	361920	393050	284010	284090	90218	88827	124620	136320	341450	371470	293260	292010	99512	101100	123670	132490	21	21	21	21	21	21	21	21	504140000	21				376
O70566	O70566	6	6	6	Protein diaphanous homolog 2	Diaph2		1	6	6	6	4.6	4.6	4.6	124.87	1098	1098	0	8.4279	97789	103700	184930	175770	38382	41501	47056	82998	92874	99090	182200	172250	45122	49829	46865	80134	5	5	5	5	5	5	5	5	24906000	6				377
O70572	O70572	2	2	2	Sphingomyelin phosphodiesterase 2	Smpd2		1	2	2	2	3.6	3.6	3.6	47.466	419	419	0.0016964	2.737	9973.1	10750	11242	12560	7500.9	7693.4	6797.2	8254.5	9428.4	10220	11405	12570	7676.7	8080.3	6845.3	8120.9	2	2	2	2	2	2	2	2	11176000	2				378
O70576	O70576	2	2	2	Cohesin subunit SA-3	Stag3		1	2	2	2	1.5	1.5	1.5	141.17	1240	1240	0	4.4935	40855	45145	27238	28922	19262	19959	22035	23250	38517	42648	28670	30184	19698	20837	21996	22801	2	2	2	2	2	2	2	2	16727000	2				379
O70591	O70591	7	7	7	Prefoldin subunit 2	Pfdn2		1	7	7	7	40.3	40.3	40.3	16.534	154	154	0	52.915	148740	162280	135630	137820	35532	32235	33194	35778	140440	153580	138450	139810	40054	37980	33386	35152	7	7	7	7	7	7	7	7	91733000	8				380
O88174	O88174	6	6	6	Membrane cofactor protein	Cd46		1	6	6	6	18.9	18.9	18.9	40.881	365	365	0	35.567	92567	86863	92664	106820	339240	333180	128970	130620	87445	83143	99100	110230	326400	322730	137520	137470	21	21	21	21	21	21	21	21	562630000	21				381
O88271	O88271	2	2	2	Craniofacial development protein 1	Cfdp1		1	2	2	2	6.8	6.8	6.8	32.921	295	295	0.0002266	3.5761	21604	22094	13658	14461	9346.2	10868	7659.6	8490.3	20364	20877	14439	15072	9539.5	11170	7748.5	8478.2	2	2	2	2	2	2	2	2	5237700	2				382
O88291	O88291	7	7	7	DBIRD complex subunit ZNF326	Znf326		1	7	7	7	11.7	11.7	11.7	65.225	580	580	0	34.188	329360	363710	208200	210070	90227	89292	104300	110670	310450	343220	219270	220560	95881	97277	104080	108290	11	11	11	11	11	11	11	11	123280000	11				383
O88342	O88342	11	11	11	WD repeat-containing protein 1	Wdr1		1	11	11	11	19	19	19	66.406	606	606	0	48.672	632520	674990	549080	558240	404130	399300	410530	438180	597050	639140	566540	571180	411630	415150	411540	430710	29	29	29	29	29	29	29	29	867780000	29				384
O88351	O88351	1	1	1	Inhibitor of nuclear factor kappa-B kinase subunit beta	Ikbkb		1	1	1	1	1.2	1.2	1.2	86.689	757	757	0.0042579	2.2095	7466.5	7757.3	8361.1	9159.6	3900.8	4516.4	4468.2	4612.5	7058.4	7373.6	8458.7	9146.9	4116.2	4822.9	4460	4547.1	1	1	1	1	1	1	1	1	2133600	1				385
O88379	O88379	8	8	8	Bromodomain adjacent to zinc finger domain protein 1A	Baz1a		1	8	8	8	5.6	5.6	5.6	178.46	1555	1555	0	41.493	271910	292160	209870	215620	71625	76403	77945	82783	256510	276190	217060	221370	78043	84632	77940	81411	9	9	9	9	9	9	9	9	145430000	9				386
O88384	O88384	5	5	5	Vesicle transport through interaction with t-SNAREs homolog 1B	Vti1b		1	5	5	5	22.8	22.8	22.8	26.713	232	232	0	13.684	101530	110490	98624	104420	44169	45929	55557	57897	95895	104720	100570	105510	46846	49889	55286	56620	5	5	5	5	5	5	5	5	40336000	7				387
O88441	O88441	3	3	3	Metaxin-2	Mtx2		1	3	3	3	11.8	11.8	11.8	29.758	263	263	0	40.401	167570	172250	201000	169380	102020	100590	156200	171540	158490	163380	202750	171150	107350	107640	154580	166250	13	13	13	13	13	13	13	13	5330300000	15				388
O88448;O88447	O88448	15;1	15;1	13;0	Kinesin light chain 2	Klc2		2	15	15	13	25.4	25.4	22.4	66.662	599	599;541	0	75.2	420920	459670	686920	695730	145150	141170	172500	173370	399140	438280	680370	684280	170020	171210	171970	169690	24	24	24	24	24	24	24	24	248070000	25				389
O88455	O88455	3	3	3	7-dehydrocholesterol reductase	Dhcr7		1	3	3	3	5.1	5.1	5.1	53.918	471	471	0	5.0368	49416	53000	73252	71930	19918	24488	23478	36171	46817	50463	72901	71217	22390	27525	23413	35194	3	3	3	3	3	3	3	3	72708000	3				390
O88456;Q9D7J7	O88456	4;1	4;1	4;1	Calpain small subunit 1	Capns1		2	4	4	4	16.7	16.7	16.7	28.463	269	269;247	0	44.784	91880	98822	85485	86908	74211	74064	64967	69534	86759	93657	87982	88712	74773	75884	65525	68801	7	7	7	7	7	7	7	7	136230000	8				391
O88477	O88477	10	10	10	Insulin-like growth factor 2 mRNA-binding protein 1	Igf2bp1		1	10	10	10	19.1	19.1	19.1	63.45	577	577	0	29.362	230910	244570	202950	202770	60098	62996	66773	71542	217970	231430	207790	206280	66699	71071	66720	70228	12	12	12	12	12	12	12	12	134130000	13				392
O88485	O88485	2	2	2	Cytoplasmic dynein 1 intermediate chain 1	Dync1i1		1	2	2	2	3.5	3.5	3.5	70.724	628	628	0	5.6371	26363	29193	35366	35104	12872	11944	18726	19890	24956	27746	35402	34955	13980	13488	18557	19289	2	2	2	2	2	2	2	2	8118400	3				393
O88487	O88487	10	10	10	Cytoplasmic dynein 1 intermediate chain 2	Dync1i2		1	10	10	10	19.1	19.1	19.1	68.393	612	612	0	170.35	645950	695520	584610	601650	162010	168060	202170	203050	609860	658400	597210	610000	181760	192850	201240	198870	31	31	31	31	31	31	31	31	795900000	32				394
O88491	O88491	2	2	2	Histone-lysine N-methyltransferase, H3 lysine-36 and H4 lysine-20 specific	Nsd1		1	2	2	2	0.5	0.5	0.5	284.08	2588	2588	0.0080772	1.9802	98251	106210	72117	74908	35162	34698	36235	36809	92666	100380	75048	77298	36907	37309	36304	36230	2	2	2	2	2	2	2	2	39290000	2				395
O88502	O88502	10	10	10	High affinity cAMP-specific and IBMX-insensitive 3,5-cyclic phosphodiesterase 8A	Pde8a		1	10	10	10	13.9	13.9	13.9	93.17	823	823	0	88.92	170350	174610	163280	172480	199390	205320	171090	188770	160880	165820	168660	175610	197890	206970	172710	186960	19	19	19	19	19	19	19	19	184250000	19				396
O88513	O88513	1	1	1	Geminin	Gmnn		1	1	1	1	6.3	6.3	6.3	23.299	206	206	0.0012782	2.7875	20091	19423	15844	14662	7435.4	6678.2	9233.3	9009.5	18955	18368	16392	15049	7850.8	7245.1	9192	8790.8	1	1	1	1	1	1	1	1	3109600	1				397
O88531	O88531	6	6	6	Palmitoyl-protein thioesterase 1	Ppt1		1	6	6	6	19.3	19.3	19.3	34.49	306	306	0	54.611	291000	309850	506920	508830	168520	167980	149120	162210	276130	295980	501880	499780	183780	187200	150330	160300	21	21	21	21	21	21	21	21	1055900000	21				398
O88532	O88532	10	10	10	Zinc finger RNA-binding protein	Zfr		1	10	10	10	11.8	11.8	11.8	116.86	1074	1074	0	88.979	203640	218090	122970	126120	40909	41839	42520	44186	191910	205780	129870	132230	44688	46700	42589	43499	11	11	11	11	11	11	11	11	85939000	11				399
O88543	O88543	11	11	11	COP9 signalosome complex subunit 3	Cops3		1	11	11	11	27.4	27.4	27.4	47.832	423	423	0	57.328	535670	570840	453070	463990	176100	209150	215680	219800	505560	540190	465790	473570	189380	225430	214810	216430	20	20	20	20	20	20	20	20	538040000	20				400
O88544	O88544	17	17	17	COP9 signalosome complex subunit 4	Cops4		1	17	17	17	41.4	41.4	41.4	46.284	406	406	0	99.053	810230	849330	693800	708850	283680	294120	345640	345880	764730	803900	712880	721830	303430	320720	344300	339090	34	34	34	34	34	34	34	34	1320300000	34				401
O88545	O88545	7	7	7	COP9 signalosome complex subunit 6	Cops6		1	7	7	7	29.6	29.6	29.6	35.88	324	324	0	135.83	254920	274220	215650	223860	203570	190950	258270	279450	240590	259680	223620	229760	205270	198380	256940	271980	18	18	18	18	18	18	18	18	506940000	19				402
O88561	O88561	3	3	3	Long-chain fatty acid transport protein 3	Slc27a3		1	3	3	3	5.1	5.1	5.1	72.964	667	667	0	14.285	95759	81044	152290	149430	32891	35000	46924	57055	90782	77569	151000	146000	38474	41726	46524	55361	5	5	5	5	5	5	5	5	95351000	5				403
O88569	O88569	20	20	19	Heterogeneous nuclear ribonucleoproteins A2/B1	Hnrnpa2b1		1	20	20	19	52.4	52.4	52.4	37.402	353	353	0	289.78	2429500	2628700	1419800	1447900	374960	432420	488390	512680	2289300	2479400	1502700	1524800	423120	490270	485480	502440	111	111	111	111	104	103	106	107	12227000000	112				404
O88587	O88587	3	3	3	Catechol O-methyltransferase	Comt		1	3	3	3	7.5	7.5	7.5	29.486	265	265	0	5.9332	40098	40914	50366	54388	28150	27744	33949	36046	37937	38961	50730	54029	29281	29748	33828	35215	3	3	3	3	3	3	3	3	18391000	3				405
O88597	O88597	5	5	5	Beclin-1	Becn1		1	5	5	5	11.2	11.2	11.2	51.588	448	448	0	8.989	150670	160830	144140	148830	56899	54602	59726	65510	142290	152370	147000	150420	60962	60405	59800	64176	6	6	6	6	6	6	6	6	34652000	6				406
O88622	O88622	12	12	12	Poly(ADP-ribose) glycohydrolase	Parg		1	12	12	12	12.9	12.9	12.9	109.32	969	969	0	30.645	277370	293850	233160	227470	84331	84404	96372	101310	261770	277920	239710	232750	91323	93249	96202	99246	12	12	12	12	12	12	12	12	115820000	15				407
O88623	O88623	3	3	3	Ubiquitin carboxyl-terminal hydrolase 2	Usp2		1	3	3	3	8	8	8	68.845	613	613	0	14.222	34400	34872	31552	31672	15358	14834	17721	19434	32480	33038	32310	32096	16147	16034	17684	18980	3	3	3	3	3	3	3	3	35813000	3				408
O88630	O88630	3	3	3	Golgi SNAP receptor complex member 1	Gosr1		1	3	3	3	9.2	9.2	9.2	28.489	250	250	0	4.0504	185890	199070	169010	166540	103880	118650	89658	108770	175510	188520	173520	170240	106860	122800	90485	107740	3	3	3	3	3	3	3	3	54334000	4				409
O88668	O88668	2	2	2	Protein CREG1	Creg1		1	2	2	2	7.3	7.3	7.3	24.452	220	220	0.00044853	3.3858	41233	40981	62156	59806	18604	18491	21196	23243	39071	39062	61844	59000	20624	20936	21161	22732	3	3	3	3	3	3	3	3	12854000	3				410
O88673	O88673	4	4	4	Diacylglycerol kinase alpha	Dgka		1	4	4	4	4.5	4.5	4.5	82.761	730	730	0	6.6024	95583	97690	82391	118370	64729	71523	80349	86990	90219	92916	85118	118250	65865	75478	79990	85177	4	4	4	4	4	4	4	4	182320000	4				411
O88685	O88685	20	20	20	26S protease regulatory subunit 6A	Psmc3		1	20	20	20	40.7	40.7	40.7	49.548	442	442	0	127.93	974130	1035700	870470	865220	789810	788770	753880	825490	919640	981100	898800	887050	794820	807570	757590	812950	62	62	62	62	62	62	62	62	3393400000	65				412
O88696	O88696	7	7	7	ATP-dependent Clp protease proteolytic subunit, mitochondrial	Clpp		1	7	7	7	30.1	30.1	30.1	29.8	272	272	0	60.107	161700	168250	175000	187420	215820	215550	313030	345730	152830	160030	179530	189580	215720	221630	310230	335610	19	19	19	19	19	19	19	19	588550000	20				413
O88697	O88697	3	3	3	Serine/threonine-protein kinase 16	Stk16		1	3	3	3	10.2	10.2	10.2	34.381	305	305	0	13.54	58626	59755	57466	60729	20827	20788	26534	33254	55375	56671	58486	61017	22582	23420	26394	32283	4	4	4	4	4	4	4	4	23823000	4				414
O88735	O88735	10	10	10	Ensconsin	Map7		1	10	10	10	13.8	13.8	13.8	82.021	730	730	0	49.588	251910	268690	269810	270680	74087	72537	91770	97144	238070	254760	272790	271790	83219	84025	91367	94809	14	14	14	14	14	14	14	14	225360000	15				415
O88738	O88738	1	1	1	Baculoviral IAP repeat-containing protein 6	Birc6		1	1	1	1	0.4	0.4	0.4	532.16	4882	4882	0.001079	2.948	7220.6	6830.6	6801.8	6990.5	3868.2	4608.8	4499.5	4011.5	6818.7	6482.8	6962.3	7050.3	4016.1	4789.4	4488.9	3983.5	1	1	1	1	1	1	1	1	2401800	1				416
O88746	O88746	7	7	7	Target of Myb protein 1	Tom1		1	7	7	7	19.5	19.5	19.5	54.325	492	492	0	131.61	161270	173840	120960	129420	77284	75527	86655	96536	152120	164410	125950	133210	79532	80044	86558	94361	12	12	12	12	12	12	12	12	252270000	12				417
O88796	O88796	1	1	1	Ribonuclease P protein subunit p30	Rpp30		1	1	1	1	5.6	5.6	5.6	29.473	268	268	0	6.3692	15955	15345	12312	13038	5178.2	5796.8	5801.9	5997.9	15051	14527	12749	13265	5516.6	6253.9	5795.5	5909.6	1	1	1	1	1	1	1	1	6781200	1				418
O88799	O88799	85	85	85	Zonadhesin	Zan		1	85	85	85	18.8	18.8	18.8	579.91	5376	5376	0	323.31	1724600	1752400	1522700	1694500	4945900	4926700	1594400	1669500	1628000	1669200	1630700	1765600	4762700	4770600	1729100	1785400	182	182	182	182	182	182	182	182	6745300000	187				419
O88811	O88811	12	12	11	Signal transducing adapter molecule 2	Stam2		1	12	12	11	25.6	25.6	23.7	57.454	523	523	0	68.195	265060	293400	231360	244600	73048	71443	112510	126810	250200	277650	237060	248710	80780	82555	111330	122770	15	15	15	15	15	15	15	15	176530000	16				420
O88838	O88838	1	1	1	SPRY domain-containing SOCS box protein 2	Spsb2		1	1	1	1	3.4	3.4	3.4	28.938	264	264	0.0010801	2.9579	17545	18551	15038	15164	5195.7	5959.6	6854.3	6680	16559	17554	15435	15459	5668	6528.1	6811	6560.6	1	1	1	1	1	1	1	1	4197900	1				421
O88844	O88844	18	18	18	Isocitrate dehydrogenase [NADP] cytoplasmic	Idh1		1	18	18	18	37.4	37.4	37.4	46.674	414	414	0	74.878	700330	746790	776320	788750	412510	424560	396520	415170	662010	708860	786620	792790	429510	449390	398360	410050	42	42	42	42	42	42	42	42	1638700000	42				422
O88845	O88845	6	6	6	A-kinase anchor protein 10, mitochondrial	Akap10		1	6	6	6	11.5	11.5	11.5	73.631	662	662	0	17.829	85543	95531	69930	71513	23337	27579	35676	39958	80721	90325	72006	73380	25626	30522	35307	38902	8	8	8	8	8	8	8	8	70283000	8				423
O88848	O88848	2	2	2	ADP-ribosylation factor-like protein 6	Arl6		1	2	2	2	11.8	11.8	11.8	20.959	186	186	0	4.7954	44165	51322	41621	44131	11226	11099	17446	17199	41707	48578	42402	44748	12687	13051	17258	16711	2	2	2	2	2	2	2	2	48708000	2				424
O88851	O88851	2	2	2	Putative hydrolase RBBP9	Rbbp9		1	2	2	2	11.8	11.8	11.8	20.911	186	186	0	4.3743	57756	55918	54916	61763	52665	49995	57174	64373	54544	53141	56524	62180	52946	51850	57175	62907	3	3	3	3	3	3	3	3	33687000	3				425
O88870	O88870	4	4	4	Bestrophin-1	Best1		1	4	4	4	5.4	5.4	5.4	63.684	551	551	0	7.4256	44642	51167	43439	50305	51731	49825	53259	56417	42165	48569	44809	51100	51502	50921	53364	55387	4	4	4	4	4	4	4	4	37733000	4				426
O88874	O88874	2	2	2	Cyclin-K	Ccnk		1	2	2	2	4.5	4.5	4.5	61.363	554	554	0	5.7694	10147	9400	6957.7	6163.6	1785.7	2591.2	2393	2887.8	9567.1	8878.5	7255.5	6395.7	2028.3	2817.3	2376.8	2836.8	2	2	2	2	2	2	2	2	11538000	2				427
O88939	O88939	2	2	2	Zinc finger and BTB domain-containing protein 7A	Zbtb7a		1	2	2	2	3.3	3.3	3.3	60.28	569	569	0.0079036	2.0045	58503	58803	52672	52255	10305	10688	17559	19372	55232	55672	53757	52836	12311	13114	17332	18746	2	2	2	2	2	2	2	2	40876000	2				428
O88952;O88951	O88952	3;1	3;1	1;0	Protein lin-7 homolog C	Lin7c		2	3	3	1	17.3	17.3	4.1	21.834	197	197;207	0	16.987	92982	94047	77903	85210	38971	38392	42133	46633	87751	89097	80283	86339	40840	41554	42140	45663	5	5	5	5	5	5	5	5	29858000	5				429
O88958	O88958	9	9	7	Glucosamine-6-phosphate isomerase 1	Gnpda1		1	9	9	7	34.6	34.6	26.6	32.549	289	289	0	65.265	449680	477310	430350	455620	407170	430480	344880	364530	424690	452870	442680	463230	408380	437590	348350	362480	46	46	46	46	46	46	46	46	1190800000	46				430
O88967	O88967	3	3	3	ATP-dependent zinc metalloprotease YME1L1	Yme1l1		1	3	3	3	3.5	3.5	3.5	80.027	715	715	0	5.6544	93614	94170	97774	99324	37518	36975	38960	40703	88458	89356	99169	99612	40313	40734	39023	40004	4	4	4	4	4	4	4	4	30611000	4				431
O88974	O88974	1	1	1	Histone-lysine N-methyltransferase SETDB1	Setdb1		1	1	1	1	0.6	0.6	0.6	144.55	1307	1307	0.006012	2.1138	37368	38312	30633	31228	9470.8	9448.9	13645	14167	35262	36248	31524	31805	10490	10793	13525	13779	2	2	2	2	2	2	2	2	7061700	2				432
O88978	O88978	1	1	1	Protein tilB homolog	Lrrc6		1	1	1	1	1.9	1.9	1.9	55.048	473	473	0.0010707	2.8433	14577	15947	14268	13208	2407.5	2575.2	2495.2	4319.4	13768	15088	14478	13416	2943.6	3179.7	2499.5	4188	1	1	1	1	1	1	1	1	9013200	1				433
O88986	O88986	3	3	3	2-amino-3-ketobutyrate coenzyme A ligase, mitochondrial	Gcat		1	3	3	3	8.4	8.4	8.4	44.93	416	416	0	21.189	45342	49263	45636	46658	14690	14494	17149	17855	42835	46680	46342	47051	16136	16390	17106	17475	4	4	4	4	4	4	4	4	98938000	4				434
O88987	O88987	39	39	39	A-kinase anchor protein 3	Akap3		1	39	39	39	45.1	45.1	45.1	95.555	864	864	0	264.64	1350100	1417400	1166900	1288500	1318500	1305200	1546600	1663800	1274300	1344200	1211700	1315800	1317700	1337600	1542500	1626500	115	115	115	115	115	115	115	115	5066900000	116				435
O88990	O88990	3	2	2	Alpha-actinin-3	Actn3		1	3	2	2	2.9	2	2	103.04	900	900	0	22.776	32939	35813	46909	45490	5846.9	5616.6	7082.1	7224.1	31196	34046	46652	45030	7708.9	7676.1	7056	7059.9	1	1	1	1	1	1	1	1	11557000	2				436
O89001	O89001	5	5	5	Carboxypeptidase D	Cpd		1	5	5	5	3.6	3.6	3.6	152.4	1377	1377	0	9.4308	51494	50285	44317	46096	31592	33398	23670	26167	48604	47668	45736	46840	32135	34408	24050	26126	5	5	5	5	5	5	5	5	23069000	5				437
O89017	O89017	3	3	3	Legumain	Lgmn		1	3	3	3	7.6	7.6	7.6	49.372	435	435	0	12.892	36909	37563	60382	58291	16001	14611	23066	22990	35001	35836	59853	57320	18108	17199	22863	22329	3	3	3	3	3	3	3	3	45679000	3				438
O89050	O89050	2	2	2	Muskelin	Mkln1		1	2	2	2	2.2	2.2	2.2	84.877	735	735	0.0030896	2.3666	36664	40850	32785	32986	20325	18923	21873	24511	34613	38662	33699	33745	20948	20090	21880	23948	2	2	2	2	2	2	2	2	6964600	2				439
O89051	O89051	4	4	4	Integral membrane protein 2B;BRI2, membrane form;BRI2 intracellular domain;BRI2C, soluble form;Bri23 peptide	Itm2b		1	4	4	4	17.7	17.7	17.7	30.26	266	266	0	42.938	107890	110640	111120	117760	168140	164660	350850	374070	101940	105230	114810	119950	168280	171100	344850	360210	12	12	12	12	12	12	12	12	207550000	12				440
O89053	O89053	8	7	7	Coronin-1A	Coro1a		1	8	7	7	17.8	16.3	16.3	50.989	461	461	0	22.46	93427	91260	140780	149710	96330	98628	101150	106780	88527	87267	140950	147760	98601	103070	101270	105010	9	9	9	9	9	9	9	9	69430000	9				441
O89079	O89079	4	4	4	Coatomer subunit epsilon	Cope		1	4	4	4	15.9	15.9	15.9	34.567	308	308	0	68.815	83998	85199	79877	86568	28449	28663	37604	41136	79327	80800	81440	86962	30926	32298	37365	40060	8	8	8	8	8	8	8	8	65709000	8				442
O89086	O89086	3	3	3	RNA-binding protein 3	Rbm3		1	3	3	3	28.1	28.1	28.1	16.604	153	153	0	11.003	28781	30983	29267	28637	8450.6	8716.6	11138	11813	27192	29350	29686	28921	9433.2	9914.2	11068	11524	4	4	4	4	4	4	4	4	41378000	4				443
O89112	O89112	8	8	8	LanC-like protein 1	Lancl1		1	8	8	8	20.6	20.6	20.6	45.341	399	399	0	89.756	768390	822230	535960	546330	176330	176690	244200	259430	724550	776590	558710	565560	193650	199880	242320	252470	38	38	38	38	38	38	38	38	3231300000	38				444
P00015;CON__P62894	P00015;CON__P62894	5;3	5;3	5;3	Cytochrome c, testis-specific	Cyct	;	2	5	5	5	24.8	24.8	24.8	11.713	105	105;105	0	71.579	255940	278710	279800	289000	698740	677040	525550	573830	241910	265480	292570	298060	679510	667710	533880	570580	29	29	29	29	29	29	29	29	7953500000	30			+	445
P00158	P00158	1	1	1	Cytochrome b	Mt-Cyb		1	1	1	1	2.4	2.4	2.4	43.209	381	381	0.0095647	1.8951	5351.9	5650.2	6692	6543.8	6417.7	6795.7	14373	16494	5063.4	5376	6784.9	6600.6	6544.7	7170.9	14109	15863	1	1	1	1	1	1	1	1	64764000	1				446
P00329	P00329	1	1	1	Alcohol dehydrogenase 1	Adh1		1	1	1	1	3.5	3.5	3.5	39.771	375	375	0.0022788	2.4313	1023.1	321.1	731.13	853.36	1134.9	1029.7	1345.8	2080.7	964.78	311.72	775	838.05	1122.2	1068.4	1341.7	2008.5	1	1	1	1	1	1	1	1	4178600	1				447
P00342	P00342	17	17	16	L-lactate dehydrogenase C chain	Ldhc		1	17	17	16	49.7	49.7	46.1	35.911	332	332	0	323.31	6429800	6854800	4949100	5185800	10897000	10849000	8239600	9334100	6065600	6498500	5267600	5439800	10624000	10730000	8367900	9274200	738	739	738	739	739	739	739	739	223490000000	794				448
P00375	P00375	4	4	4	Dihydrofolate reductase	Dhfr		1	4	4	4	17.1	17.1	17.1	21.606	187	187	0	6.5236	187710	197280	134360	145560	37716	40820	40100	47276	177020	186480	139660	149300	42148	46758	40131	46373	7	7	7	7	7	7	7	7	59858000	7				449
P00405	P00405	5	5	5	Cytochrome c oxidase subunit 2	Mtco2		1	5	5	5	22	22	22	25.976	227	227	0	16.481	180120	186260	175570	196390	224160	234690	322730	359120	170130	177040	181330	199360	223750	240460	319900	349070	37	37	37	37	37	37	37	37	15561000000	38				450
P00416	P00416	1	1	1	Cytochrome c oxidase subunit 3	mt-Co3		1	1	1	1	5.4	5.4	5.4	29.922	261	261	0	8.8457	35548	36634	52951	52456	38351	37469	55933	60710	33680	34947	53071	52108	39313	39497	55424	58917	5	5	5	5	5	5	5	5	658850000	5				451
P00493	P00493	7	7	7	Hypoxanthine-guanine phosphoribosyltransferase	Hprt1		1	7	7	7	40.8	40.8	40.8	24.57	218	218	0	40.483	141270	155000	125530	132050	41487	44542	44665	45922	133360	146710	128500	134120	45375	49580	44679	45252	12	12	12	12	12	12	12	12	149520000	12				452
P00920	P00920	7	7	7	Carbonic anhydrase 2	Ca2		1	7	7	7	28.1	28.1	28.1	29.032	260	260	0	29.632	240960	239550	251000	267260	411130	429240	405530	417690	227680	228090	259680	271860	404880	428830	407000	412620	30	30	30	30	30	30	30	30	2749900000	30				453
P01027	P01027	3	3	3	Complement C3;Complement C3 beta chain;C3-beta-c;Complement C3 alpha chain;C3a anaphylatoxin;Acylation stimulating protein;Complement C3b alpha chain;Complement C3c alpha chain fragment 1;Complement C3dg fragment;Complement C3g fragment;Complement C3d fragment;Complement C3f fragment;Complement C3c alpha chain fragment 2	C3		1	3	3	3	1.9	1.9	1.9	186.48	1663	1663	0	5.8774	4454.5	4598.3	4643.2	5469.7	14844	14535	13592	15222	4209.1	4393.6	4919.8	5628.1	14407	14378	13682	14991	3	3	3	3	3	3	3	3	4570500	3				454
P01631	P01631	1	1	1	Ig kappa chain V-II region 26-10			1	1	1	1	11.5	11.5	11.5	12.273	113	113	0	5.3506	4958.6	4003.9	15301	15618	8599.9	7900.4	21516	22329	4743.2	3929.2	14972	15068	9081.1	8807.7	21081	21420	1	1	1	1	1	1	1	1	4580200	1				455
P01837	P01837	2	2	2	Ig kappa chain C region			1	2	2	2	17.9	17.9	17.9	11.778	106	106	0.0016953	2.7349	27950	27358	28676	29883	33479	36030	42430	43187	26407	26017	29477	30270	33455	36577	42213	42309	2	2	2	2	2	2	2	2	18783000	2				456
P01864;P01863;P01865	P01864;P01863;P01865	2;1;1	2;1;1	2;1;1	Ig gamma-2A chain C region secreted form;Ig gamma-2A chain C region, A allele;Ig gamma-2A chain C region, membrane-bound form	Ighg;Igh-1a	;;	3	2	2	2	7.2	7.2	7.2	36.595	335	335;330;398	0	6.2471	7974.6	8163.7	5742.3	7763.9	15953	15792	17761	21261	7520.6	7761.2	6196.3	8021.1	15557	15839	17745	20747	2	2	2	2	2	2	2	2	19309000	2				457
P01867	P01867	2	2	2	Ig gamma-2B chain C region	Igh-3		1	2	2	2	5.9	5.9	5.9	44.259	404	404	0.0002292	3.7504	16884	15762	12388	12630	23177	20955	30814	34442	15924	14941	13153	13121	22846	21300	30612	33412	2	2	2	2	3	3	3	3	11940000	3				458
P01887	P01887	4	4	4	Beta-2-microglobulin	B2m		1	4	4	4	29.4	29.4	29.4	13.779	119	119	0	7.6542	72154	71709	71145	75429	85139	87202	235310	245590	68156	68152	73336	76642	86597	92536	230210	235610	8	8	8	8	8	8	8	8	155320000	8				459
P01899;P01897;P01896;P14431;P14430;P14428;P14429;P06339;P14426;P01900;P14427;P03991;P04223	P01899;P01897	3;3;1;1;1;1;1;1;1;1;1;1;1	3;3;1;1;1;1;1;1;1;1;1;1;1	2;2;1;0;0;0;0;0;0;0;0;0;0	H-2 class I histocompatibility antigen, D-B alpha chain;H-2 class I histocompatibility antigen, L-D alpha chain	H2-D1;H2-L	;	13	3	3	2	8.8	8.8	6.4	40.836	362	362;362;185;200;326;328;334;357;362;365;368;368;369	0	8.4365	56735	59811	60943	61966	25674	27311	30977	33388	53619	56749	61751	62272	27375	29631	30867	32686	4	4	4	4	4	4	4	4	60865000	4				460
P01901	P01901	2	1	1	H-2 class I histocompatibility antigen, K-B alpha chain	H2-K1		1	2	1	1	7.6	5.1	5.1	41.301	369	369	0	6.9564	5402.1	5184.2	4400.2	5140.7	4459.3	4994	3334.8	4122.3	5097.5	4921.4	4580.1	5216.5	4453	5066.7	3388.7	4104.4	1	1	1	1	1	1	1	1	7957500	1				461
P01942;CON__P01966;P06467	P01942	8;2;1	8;2;1	8;2;1	Hemoglobin subunit alpha	Hba		3	8	8	8	43	43	43	15.085	142	142;142;142	0	126.9	535820	544410	624980	667650	2166700	2209400	1655000	1976000	506680	521290	661050	691830	2096600	2168600	1679900	1959600	85	84	86	86	86	86	86	86	58592000000	89				462
P02088;P02089;CON__Q3SX09;CON__P02070	P02088;P02089	9;6;2;1	9;6;2;1	8;5;1;0	Hemoglobin subunit beta-1;Hemoglobin subunit beta-2	Hbb-b1;Hbb-b2	;	4	9	9	8	68	68	61.2	15.84	147	147;147;201;145	0	173.86	546350	540660	608100	650420	1449400	1519700	1212100	1376700	516470	516310	634130	665720	1412300	1501300	1225000	1364500	89	89	90	90	90	90	90	90	38582000000	93				463
P84244;P02301	P84244;P02301	5;5	5;5	2;2	Histone H3.3;Histone H3.3C	H3f3a;H3f3c	;	2	5	5	2	20.6	20.6	7.4	15.328	136	136;136	0	12.753	926690	1013800	710100	689000	130900	129050	198190	218610	874170	957560	733030	710550	157900	160710	196190	211910	35	35	35	35	35	35	35	35	27883000000	35				464
P02798	P02798	3	3	1	Metallothionein-2	Mt2		1	3	3	1	34.4	34.4	13.1	6.1153	61	61	0	11.174	130760	154230	100960	91992	16446	16989	17806	21582	123360	145530	104130	95972	20274	21021	17808	21100	7	7	7	7	7	7	7	7	76585000	7				465
P02802	P02802	2	2	1	Metallothionein-1	Mt1		1	2	2	1	32.8	32.8	19.7	6.0181	61	61	0.0012793	2.7962	33681	35675	23503	24358	4409.5	3786.6	4770.3	6239	31759	33694	24446	25098	5276.6	4909.5	4771	6052	3	3	3	3	3	3	3	3	19582000	3				466
P03893	P03893	2	2	2	NADH-ubiquinone oxidoreductase chain 2	Mtnd2		1	2	2	2	4.1	4.1	4.1	38.752	345	345	0.00022573	3.4852	54921	62512	58364	59814	48931	45919	72666	80148	51902	59293	59564	60695	49764	48346	71970	77631	5	5	5	5	5	5	5	5	153440000	5				467
P03899	P03899	1	1	1	NADH-ubiquinone oxidoreductase chain 3	Mtnd3		1	1	1	1	13	13	13	13.219	115	115	0	38.125	30025	32147	33540	30126	19606	19153	28297	29658	28383	30477	34000	30546	20383	20311	28048	28818	4	4	4	4	4	4	4	4	48377000	4				468
P03911	P03911	2	2	2	NADH-ubiquinone oxidoreductase chain 4	Mtnd4		1	2	2	2	3.7	3.7	3.7	51.881	459	459	0.00022889	3.7225	19787	18323	17886	21100	18537	21056	25749	26426	18681	17431	18491	21253	18642	21583	25548	25847	7	7	7	7	7	7	7	7	127630000	8				469
P03921	P03921	3	3	3	NADH-ubiquinone oxidoreductase chain 5	Mtnd5		1	3	3	3	6.4	6.4	6.4	68.474	607	607	0	9.5453	17385	18470	23063	22098	18504	21352	33795	34430	16455	17579	23261	22213	18943	22129	33306	33417	4	4	4	4	4	4	4	4	225670000	4				470
P03930	P03930	1	1	1	ATP synthase protein 8	Mtatp8		1	1	1	1	14.9	14.9	14.9	7.7662	67	67	0.001279	2.7933	32214	28206	27707	32401	22320	22264	21220	26828	30405	26812	28637	32494	22600	23275	21328	26277	5	5	5	5	5	5	5	5	302730000	5				471
P03987	P03987	1	1	1	Ig gamma-3 chain C region			1	1	1	1	2.5	2.5	2.5	43.929	398	398	0.0032593	2.2549	6664	4540.8	12207	14214	6733	7440.2	11946	14057	6326.9	4416.9	12108	13764	7058.6	8080	11781	13589	2	2	2	2	2	2	2	2	8157100	2				472
P04919	P04919	10	10	10	Band 3 anion transport protein	Slc4a1		1	10	10	10	12.8	12.8	12.8	103.13	929	929	0	92.071	195260	208310	190730	205810	343190	342660	293580	313570	184430	198010	198560	210920	336570	341430	296400	310630	20	20	20	20	20	20	20	20	352160000	20				473
P05063	P05063	6	2	2	Fructose-bisphosphate aldolase C	Aldoc		1	6	2	2	12.1	6.1	6.1	39.394	363	363	0	4.0447	84274	91018	68671	70275	38831	40553	42874	46379	79522	86107	70982	72126	40305	42866	42849	45515	4	4	4	4	4	4	4	4	30313000	4				474
P05064	P05064	24	24	20	Fructose-bisphosphate aldolase A	Aldoa		1	24	24	20	57.4	57.4	51.4	39.355	364	364	0	323.31	1419800	1519800	1333700	1392200	2486800	2500000	2002300	2164500	1340800	1443500	1393200	1435600	2435100	2482400	2027200	2150000	145	145	145	144	145	145	145	145	38318000000	145				475
P05132	P05132	18	18	9	cAMP-dependent protein kinase catalytic subunit alpha	Prkaca		1	18	18	9	33.6	33.6	19.9	40.57	351	351	0	282.4	467570	482310	484580	521680	981930	993420	1039700	1093900	441790	459300	504510	533840	962760	991320	1040700	1075100	57	57	57	57	57	57	57	57	5547200000	61				476
P05201	P05201	9	9	9	Aspartate aminotransferase, cytoplasmic	Got1		1	9	9	9	20.3	20.3	20.3	46.247	413	413	0	62.924	221440	222120	278660	306660	258800	259780	240610	245810	209510	211840	282310	305530	260070	266300	242060	243130	21	21	21	21	21	21	21	21	420420000	21				477
P05202	P05202	15	15	15	Aspartate aminotransferase, mitochondrial	Got2		1	15	15	15	24.4	24.4	24.4	47.411	430	430	0	49.831	454160	463620	509360	535160	949640	938790	1273800	1358300	429340	441820	526680	544960	936280	947710	1265200	1322400	53	52	52	53	53	53	53	53	4574700000	54				478
P68373;P68369;P05213	P68373;P68369;P05213	18;18;18	3;3;3	2;2;2	Tubulin alpha-1C chain;Tubulin alpha-1A chain;Tubulin alpha-1B chain	Tuba1c;Tuba1a;Tuba1b	;;	3	18	3	2	43.4	7.1	5.3	49.909	449	449;451;451	0	6.9189	82565	84143	161160	181990	50890	41462	35680	46564	78444	80822	158910	176930	55726	49093	36379	45728	13	13	13	13	12	13	13	13	150580000	13				479
P05214;Q3UX10	P05214	19;3	19;3	2;0	Tubulin alpha-3 chain	Tuba3a		2	19	19	2	45.3	45.3	5.3	49.959	450	450;446	0	238.23	1749000	1867900	1785400	1801000	1840900	1831700	2407000	2719100	1652400	1772700	1831800	1832900	1849800	1887400	2392400	2645300	196	196	195	195	196	195	194	195	70552000000	204				480
P05480	P05480	5	4	4	Neuronal proto-oncogene tyrosine-protein kinase Src	Src		1	5	4	4	9.2	7.2	7.2	60.644	541	541	0	6.2876	37144	36270	52543	53583	13812	17005	19007	17997	35176	34580	52387	52838	15639	19093	18864	17715	4	4	4	4	4	4	4	4	25919000	4				481
P05531	P05531	3	3	3	X-linked lymphocyte-regulated protein PM1	Xlr		1	3	3	3	11.1	11.1	11.1	24.612	208	208	0	4.706	213410	232380	158770	154400	29629	29117	36131	39856	201290	219440	164280	159530	35545	35949	35990	38871	6	6	6	6	6	6	6	6	141420000	6				482
P06151	P06151	12	11	11	L-lactate dehydrogenase A chain	Ldha		1	12	11	11	32.8	29.2	29.2	36.498	332	332	0	99.269	734730	789460	607010	630770	573660	592340	587870	624800	693350	747530	630520	648960	576680	605680	589120	615120	56	56	56	56	56	56	56	56	7542200000	62				483
P06728	P06728	2	2	2	Apolipoprotein A-IV	Apoa4		1	2	2	2	5.6	5.6	5.6	45.029	395	395	0	8.2672	21270	22212	26110	24515	29203	30843	28436	32269	20121	21129	26563	24833	29124	31131	28553	31779	2	2	2	2	2	2	2	2	9608800	2				484
P06745;CON__Q3ZBD7	P06745	27;7	27;7	27;7	Glucose-6-phosphate isomerase	Gpi		2	27	27	27	36.7	36.7	36.7	62.766	558	558;557	0	323.31	1757000	1839100	1402200	1528800	4116500	4143700	3083800	3343200	1657800	1747300	1505000	1606000	3992100	4070500	3133300	3332700	197	197	197	197	197	197	197	197	60166000000	198				485
P06797	P06797	5	5	5	Cathepsin L1;Cathepsin L1 heavy chain;Cathepsin L1 light chain	Ctsl		1	5	5	5	21.9	21.9	21.9	37.547	334	334	0	75.293	40152	40143	85602	86498	25605	22789	29627	31597	38189	38561	84156	84149	28394	26498	29562	30803	7	7	7	7	7	7	7	7	75180000	10				486
P06801	P06801	19	19	19	NADP-dependent malic enzyme	Me1		1	19	19	19	31.6	31.6	31.6	63.953	572	572	0	82.253	754500	805310	681770	697770	862700	858410	722980	787200	712340	763590	707360	716650	854900	864130	730620	779750	65	66	66	66	66	66	66	66	8354700000	67				487
P06802	P06802	1	1	1	Ectonucleotide pyrophosphatase/phosphodiesterase family member 1;Alkaline phosphodiesterase I;Nucleotide pyrophosphatase	Enpp1		1	1	1	1	1	1	1	103.17	906	906	0	4.8251	0	0	0	0	0	0	0	0	0	0	0	0	0	0	0	0	0	0	0	0	0	0	0	0	0	1				488
P06876;P51960	P06876;P51960	1;1	1;1	1;1	Transcriptional activator Myb;Myb-related protein A	Myb;Mybl1	;	2	1	1	1	1.3	1.3	1.3	71.421	636	636;751	0.0078989	2.0028	15549	15557	7436.1	9270.3	2346	3554.1	3462	2524.3	14642	14683	8048.5	9696.9	2592.7	3864.1	3429.4	2534.4	1	1	1	1	1	1	1	1	2700100	1				489
P07214	P07214	6	6	6	SPARC	Sparc		1	6	6	6	21.9	21.9	21.9	34.45	302	302	0	15.507	41362	41190	80944	85709	27104	28081	31825	34589	39298	39545	79830	83541	29630	31529	31740	33853	6	6	6	6	6	6	6	6	49635000	8				490
P07309	P07309	3	3	3	Transthyretin	Ttr		1	3	3	3	23.8	23.8	23.8	15.776	147	147	0	9.5138	21741	21634	22570	26229	52853	51613	41201	44528	20543	20644	23610	26698	51479	51125	41779	44236	4	4	4	4	4	4	4	4	37578000	4				491
P07356;REV__Q8BND4	P07356	16;1	16;1	16;1	Annexin A2	Anxa2		2	16	16	16	46.6	46.6	46.6	38.676	339	339;861	0	144.77	457420	497280	1072700	1055200	254540	240390	322860	351270	435610	477440	1050800	1026400	292510	286860	321200	341900	39	39	39	39	39	39	39	39	1630300000	41				492
P07724	P07724	34	34	30	Serum albumin	Alb		1	34	34	30	51.3	51.3	47.7	68.692	608	608	0	289.63	797070	809580	791560	880190	2810400	2805000	2590000	2813100	752930	773150	845520	916270	2724100	2763000	2606500	2775300	139	139	139	139	139	139	139	139	15456000000	142				493
P07742	P07742	10	10	10	Ribonucleoside-diphosphate reductase large subunit	Rrm1		1	10	10	10	10	10	10	90.209	792	792	0	22.898	480470	515320	426500	423010	125690	135460	144930	171990	453580	487600	436380	430690	139650	152690	144630	168160	17	17	17	17	17	17	17	17	284030000	17				494
P07758;Q00896	P07758;Q00896	5;4	1;1	1;1	Alpha-1-antitrypsin 1-1;Alpha-1-antitrypsin 1-3	Serpina1a;Serpina1c	;	2	5	1	1	8	2.4	2.4	46.002	413	413;412	0.0022812	2.4394	34417	36261	31211	31404	47246	48306	44377	45656	32494	34401	32500	32393	46605	48287	44624	45161	3	3	3	3	3	3	3	3	48938000	3				495
P07759	P07759	1	1	1	Serine protease inhibitor A3K	Serpina3k		1	1	1	1	2.2	2.2	2.2	46.879	418	418	0.0082547	1.9627	13152	12396	10822	10608	16509	16690	14826	16822	12411	11759	11346	10957	16273	16701	14937	16593	1	1	1	1	1	1	1	1	16375000	1				496
P07901	P07901	44	44	27	Heat shock protein HSP 90-alpha	Hsp90aa1		1	44	44	27	41.6	41.6	28.1	84.787	733	733	0	323.31	8586800	9392000	7248100	6952700	1550300	1565100	2126200	2270500	8104000	8877200	7432300	7124200	1815400	1871000	2110400	2210400	393	393	393	393	392	390	393	393	96525000000	401				497
P07978	P07978	1	1	1	Protamine-2;PP2-A;PP2-C;PP2-D;PP2-B	Prm2		1	1	1	1	27.1	27.1	27.1	13.638	107	107	0	8.5545	1549.3	1544.7	1388	1382.1	566.62	638.8	495.66	713.85	1462.7	1463.3	1421.8	1401.7	603.72	688	499.94	701.17	1	1	1	1	1	1	1	1	2552000	1				498
P08003	P08003	32	32	32	Protein disulfide-isomerase A4	Pdia4		1	32	32	32	39.3	39.3	39.3	71.982	638	638	0	246.77	2049400	2222600	2365700	2359700	670120	670610	1088100	1176700	1937800	2108800	2382500	2363100	752610	777580	1075200	1139500	114	114	114	114	114	113	114	114	7411600000	114				499
P08030	P08030	5	5	5	Adenine phosphoribosyltransferase	Aprt		1	5	5	5	21.1	21.1	21.1	19.724	180	180	0	11.573	233140	251490	160750	162190	91279	91715	91988	97270	219820	237550	168360	168880	94603	96895	92243	95741	8	8	8	8	8	8	8	8	189920000	8				500
P08032	P08032	5	5	5	Spectrin alpha chain, erythrocytic 1	Spta1		1	5	5	5	2.3	2.3	2.3	279.86	2415	2415	0	8.0881	55765	57114	55114	58812	77926	77921	67319	73101	52675	54283	56996	59848	76958	78267	67937	72333	5	5	5	5	5	5	5	5	34089000	5				501
P08071	P08071	34	34	32	Lactotransferrin	Ltf		1	34	34	32	47.2	47.2	46	77.837	707	707	0	221.4	424350	434940	407080	433790	690760	676430	1591200	1730900	400770	413390	423560	444680	691010	705770	1561200	1663100	59	60	61	61	62	62	62	62	2402800000	63				502
P08074;Q91X52	P08074;Q91X52	2;1	2;1	2;1	Carbonyl reductase [NADPH] 2;L-xylulose reductase	Cbr2;Dcxr	;	2	2	2	2	7.4	7.4	7.4	25.958	244	244;244	0.0032814	2.3375	42728	43252	55614	57190	30926	32529	41046	42876	40437	41190	55919	56875	32228	34579	40780	41867	2	2	2	2	2	2	2	2	13958000	2				503
P08113	P08113	49	49	47	Endoplasmin	Hsp90b1		1	49	49	47	48.1	48.1	46.4	92.475	802	802	0	323.31	5913000	6493100	6833600	6595700	1308900	1303800	2584900	2906300	5591100	6156200	6871600	6614000	1574500	1625200	2543400	2799600	326	326	326	326	324	324	325	326	91193000000	332				504
P08226	P08226	5	5	5	Apolipoprotein E	Apoe		1	5	5	5	13.8	13.8	13.8	35.866	311	311	0	13.437	50466	54503	66174	65711	58039	58131	70643	77238	47763	51871	66856	65932	58696	60059	70372	75400	5	5	5	5	5	5	5	5	39390000	5				505
P08228	P08228	11	11	11	Superoxide dismutase [Cu-Zn]	Sod1		1	11	11	11	59.1	59.1	59.1	15.942	154	154	0	102.65	701390	760190	574490	587110	673540	674870	634120	676000	661850	719810	599200	607260	670200	682780	637600	666960	74	74	74	74	74	74	74	74	12635000000	74				506
P08249	P08249	18	18	18	Malate dehydrogenase, mitochondrial	Mdh2		1	18	18	18	58.9	58.9	58.9	35.611	338	338	0	284.73	1096400	1120700	1183900	1240700	1966300	1989300	2198300	2384200	1036200	1067000	1222800	1263000	1938900	1999800	2196100	2335700	147	146	147	147	147	147	147	147	36107000000	150				507
P08414	P08414	15	15	14	Calcium/calmodulin-dependent protein kinase type IV	Camk4		1	15	15	14	25.8	25.8	24.1	52.627	469	469	0	43.73	287170	301620	257150	271430	516010	497980	564310	609870	271110	286430	270020	280540	506270	499080	564170	597010	29	29	29	29	29	29	29	29	961730000	31				508
P08556;P32883	P08556	4;1	4;1	2;0	GTPase NRas	Nras		2	4	4	2	20.6	20.6	8.5	21.199	189	189;189	0	10.155	72206	78004	85365	87168	23291	24860	27166	30592	68285	74056	85849	87042	26165	28454	27099	29942	5	5	5	5	5	5	5	5	48772000	5				509
P08607	P08607	9	9	9	C4b-binding protein	C4bpa		1	9	9	9	21.5	21.5	21.5	51.523	469	469	0	37.281	203260	216410	191650	198070	244680	247220	335600	365510	191940	205320	198300	202890	244030	252530	333110	355630	16	16	17	18	18	18	18	18	427240000	19				510
P08752	P08752	8	8	5	Guanine nucleotide-binding protein G(i) subunit alpha-2	Gnai2		1	8	8	5	27.9	27.9	18.6	40.489	355	355	0	80.81	176190	183560	342030	353690	68913	72502	88078	88921	167390	175830	336670	344920	81425	87689	87606	87042	23	23	23	23	22	22	23	23	299460000	23				511
P08775	P08775	3	3	3	DNA-directed RNA polymerase II subunit RPB1	Polr2a		1	3	3	3	1.4	1.4	1.4	217.17	1970	1970	0	5.7364	80159	84547	42810	44532	15731	16546	19043	19689	75511	79730	45800	47162	17018	18273	18973	19294	4	4	4	4	4	4	4	4	17671000	4				512
P09041	P09041	33	33	25	Phosphoglycerate kinase 2	Pgk2		1	33	33	25	75.8	75.8	59.7	44.852	417	417	0	323.31	2292900	2381800	1796000	1979300	6307200	6344000	4413800	5055400	2163200	2264700	1946900	2092800	6096900	6212700	4500700	5042800	343	343	343	342	344	344	344	344	112910000000	360				513
P09055	P09055	9	9	9	Integrin beta-1	Itgb1		1	9	9	9	11.4	11.4	11.4	88.231	798	798	0	29.018	171460	179010	266410	268370	88001	88438	98895	103090	162520	170710	264880	264540	96308	99064	98777	101100	12	12	12	12	12	12	12	12	74435000	12				514
P09103	P09103	28	28	28	Protein disulfide-isomerase	P4hb		1	28	28	28	47.2	47.2	47.2	57.058	509	509	0	171.04	2211700	2403400	2209200	2201100	700190	884020	1212700	1296000	2089300	2276900	2244300	2227400	775610	974390	1196500	1261300	110	110	110	110	110	110	110	110	9648900000	111				515
P09242	P09242	4	4	4	Alkaline phosphatase, tissue-nonspecific isozyme	Alpl		1	4	4	4	7.3	7.3	7.3	57.514	524	524	0	10.078	34840	37955	40767	43585	41314	44609	68025	69845	32946	36107	41505	43936	41721	46050	67199	67846	4	4	4	4	4	4	4	4	37368000	5				516
P09405	P09405	33	33	33	Nucleolin	Ncl		1	33	33	33	35.9	35.9	35.9	76.722	707	707	0	119.24	2438300	2636300	1564900	1552000	443330	466610	583650	595990	2298400	2487700	1642100	1623700	496200	530640	580000	582570	73	73	73	73	73	73	73	73	3571300000	77				517
P09411	P09411	20	12	12	Phosphoglycerate kinase 1	Pgk1		1	20	12	12	43.6	27.6	27.6	44.55	417	417	0	42.514	398900	416080	548270	558610	295480	300620	277100	303930	377680	396310	549770	554820	307220	318490	278660	299750	31	31	31	31	31	31	31	31	933520000	35				518
P09470	P09470	24	24	24	Angiotensin-converting enzyme;Angiotensin-converting enzyme, soluble form	Ace		1	24	24	24	18.8	18.8	18.8	150.92	1312	1312	0	149.67	913020	983070	1055600	1084500	1130200	1131400	1111200	1199200	863310	934710	1076400	1095300	1129300	1151300	1115300	1180300	77	77	77	77	77	77	77	77	9812800000	77				519
P09528	P09528	9	9	9	Ferritin heavy chain;Ferritin heavy chain, N-terminally processed	Fth1		1	9	9	9	44.5	44.5	44.5	21.066	182	182	0	46.075	319270	330590	191480	188730	158700	162700	132500	141080	300880	312090	203880	199510	160210	166270	133920	140120	23	23	23	23	23	23	23	23	1192900000	23				520
P09541;P05977	P09541	3;1	3;1	3;1	Myosin light chain 4	Myl4		2	3	3	3	19.2	19.2	19.2	21.159	193	193;188	0	74.593	94222	104430	73195	74200	56454	55257	86187	90825	88888	98745	76169	76849	57706	58131	85300	88108	4	4	4	4	4	4	4	4	71449000	4				521
P09602	P09602	1	1	1	Non-histone chromosomal protein HMG-17	Hmgn2		1	1	1	1	8.9	8.9	8.9	9.4226	90	90	0.0056304	2.1362	31871	35263	13984	13734	2633.5	2610	4739.7	4458.6	30006	33195	15268	15052	3172.8	3241.6	4672.7	4320.9	1	1	1	1	1	1	1	1	17923000	1				522
P09671	P09671	9	9	9	Superoxide dismutase [Mn], mitochondrial	Sod2		1	9	9	9	27	27	27	24.603	222	222	0	233.11	374210	396080	426260	433820	953120	923500	1151300	1368500	353800	377440	442960	445350	934330	928710	1147200	1331400	56	56	56	56	56	56	56	56	19622000000	56				523
P09803	P09803	2	2	2	Cadherin-1;E-Cad/CTF1;E-Cad/CTF2;E-Cad/CTF3	Cdh1		1	2	2	2	1.9	1.9	1.9	98.255	884	884	0	6.3207	12680	12685	9897.1	11755	12331	40161	56367	59250	11963	12086	10371	12404	12803	40039	54833	57652	2	2	2	2	2	2	2	2	25815000	2				524
P0C0A3	P0C0A3	4	4	4	Charged multivesicular body protein 6	Chmp6		1	4	4	4	14.5	14.5	14.5	23.415	200	200	0	17.516	73951	82002	80038	78481	37010	35724	36220	37185	69894	77733	81117	79248	39007	38458	36362	36629	4	4	4	4	4	4	4	4	72514000	4				525
Q3THW5;P0C0S6	Q3THW5;P0C0S6	2;2	2;2	2;2	Histone H2A.V;Histone H2A.Z	H2afv;H2afz	;	2	2	2	2	18.8	18.8	18.8	13.509	128	128;128	0	12.001	198970	216040	143940	146850	39251	40413	55511	55400	187640	204070	149470	151620	44219	46659	55051	54028	12	12	12	12	12	12	12	12	1793800000	12				526
P0C1V4	P0C1V4	3	3	3	Transmembrane and coiled-coil domain-containing protein 2	Tmco2		1	3	3	3	9.3	9.3	9.3	20.33	183	183	0	4.9617	168920	173260	155380	142730	155340	154290	67148	71162	159490	164150	160360	146730	154600	154220	70772	73741	5	5	5	5	5	5	5	5	124350000	5				527
P0C6F1	P0C6F1	20	18	18	Dynein heavy chain 2, axonemal	Dnah2		1	20	18	18	4.2	3.8	3.8	511.56	4456	4456	0	54.748	254740	258970	236850	247590	278600	276910	316960	343340	240540	245790	244960	252400	277880	282280	316450	335950	21	21	21	21	21	21	21	21	166660000	21				528
P0C7L0	P0C7L0	1	1	1	WAS/WASL-interacting protein family member 3	Wipf3		1	1	1	1	1.9	1.9	1.9	49.452	485	485	0.0052462	2.1602	14880	15245	28468	27913	4890.2	5780.5	6149.3	5624.8	14134	14587	28022	27265	5969.9	6942.7	6119.4	5556.6	2	2	2	2	2	2	2	2	11685000	2				529
P0C872	P0C872	1	1	1	JmjC domain-containing protein 7	Jmjd7		1	1	1	1	3.2	3.2	3.2	35.916	316	316	0.001886	2.5786	11311	11527	9978.9	10542	7730.4	8371.7	7069.5	7672.9	10678	10928	10291	10724	7840.7	8606.8	7116.8	7600.4	1	1	1	1	1	1	1	1	8954500	1				530
P0CW70	P0CW70	4	4	3	Probable C-mannosyltransferase DPY19L2	Dpy19l2		1	4	4	3	6.2	6.2	4.8	89.881	773	773	0	10.557	42961	45948	36007	39712	12544	13599	21522	25102	40545	43499	37018	40310	13714	15402	21240	24280	7	7	7	7	6	6	6	6	64928000	7				531
P10107	P10107	4	4	4	Annexin A1	Anxa1		1	4	4	4	11.6	11.6	11.6	38.734	346	346	0	10.563	45042	45961	60582	62704	63683	59829	101740	113150	42638	43837	61305	62653	64171	62499	100580	109390	5	5	5	5	5	5	5	5	29632000	5				532
P10126;P62631	P10126	21;10	21;10	21;10	Elongation factor 1-alpha 1	Eef1a1		2	21	21	21	40.9	40.9	40.9	50.113	462	462;463	0	93.128	3870200	4227800	3242500	3205200	693620	726330	1276000	1382900	3652500	3996900	3326600	3278600	816260	876320	1257300	1336600	186	186	186	186	184	185	185	185	59881000000	199				533
P10404;P11370	P10404	8;3	8;3	8;3	MLV-related proviral Env polyprotein;Surface protein;Transmembrane protein			2	8	8	8	15.1	15.1	15.1	69.612	641	641;679	0	39.595	72430	74966	68097	76178	84315	82163	132920	146540	68398	71203	70444	77380	84399	85111	131450	141860	9	9	9	9	9	9	9	9	105960000	9				534
P10493	P10493	1	1	1	Nidogen-1	Nid1		1	1	1	1	0.9	0.9	0.9	136.54	1245	1245	0.0060084	2.111	2495.5	2263.3	4086.9	4398.6	2323.8	2387.5	1839.4	2435.6	2366.4	2171.2	4070.9	4309.2	2401.9	2528.1	1863.8	2401.2	1	1	1	1	1	1	1	1	1678000	1				535
P10518	P10518	8	8	8	Delta-aminolevulinic acid dehydratase	Alad		1	8	8	8	24.2	24.2	24.2	36.023	330	330	0	128.52	155080	168390	204350	217190	124520	123300	120880	125340	146780	160290	205530	216200	128330	130070	121400	123590	20	20	20	20	20	20	20	20	353940000	22				536
P10605	P10605	4	4	4	Cathepsin B;Cathepsin B light chain;Cathepsin B heavy chain	Ctsb		1	4	4	4	10.3	10.3	10.3	37.279	339	339	0	18.684	54278	61462	102240	102360	36311	35654	47765	50393	51548	58730	100990	100530	39482	39900	47468	49097	6	6	6	6	6	6	6	6	56676000	6				537
P10630	P10630	20	20	8	Eukaryotic initiation factor 4A-II;Eukaryotic initiation factor 4A-II, N-terminally processed	Eif4a2		1	20	20	8	41.3	41.3	18.2	46.402	407	407	0	106.84	1407300	1554100	1157000	1146000	351360	360880	434440	463660	1328000	1469100	1190300	1176100	389170	407860	432560	453130	66	66	66	66	65	66	66	66	5156400000	67				538
P10639	P10639	2	2	2	Thioredoxin	Txn		1	2	2	2	21	21	21	11.675	105	105	0	8.8928	163130	180200	257390	255070	68216	70048	81756	88450	154640	171660	255490	251820	76990	80692	81482	86493	7	7	7	7	7	7	7	7	252440000	7				539
P10648;P13745	P10648;P13745	4;4	4;4	3;3	Glutathione S-transferase A2;Glutathione S-transferase A1;Glutathione S-transferase A1, N-terminally processed	Gsta2;Gsta1	;	2	4	4	3	16.2	16.2	11.3	25.542	222	222;223	0	13.823	217280	226260	487260	483750	65068	60706	63784	76696	206790	217180	477050	469740	84049	82547	64029	74998	20	20	20	20	20	20	20	20	603600000	20				540
P10649	P10649	14	13	10	Glutathione S-transferase Mu 1	Gstm1		1	14	13	10	44.5	40.8	29.8	25.97	218	218	0	61.311	642850	682070	1453300	1436600	295350	281120	351080	378790	611890	654650	1424100	1397100	348430	344320	349980	369610	64	64	64	64	64	64	62	64	4664300000	65				541
P10711	P10711	7	7	6	Transcription elongation factor A protein 1	Tcea1		1	7	7	6	25.9	25.9	22.6	33.88	301	301	0	34.175	238440	255270	177880	178160	68550	61389	79146	85840	224900	241200	184580	183720	73724	68766	78978	83661	12	12	12	12	12	12	12	12	73814000	12				542
P10833	P10833	3	2	2	Ras-related protein R-Ras	Rras		1	3	2	2	14.7	9.6	9.6	23.764	218	218	0	5.3558	42464	43878	36386	36599	4696.8	4778.6	11022	10784	40080	41511	37222	37127	6201.5	6556.8	10810	10386	1	1	1	1	1	1	1	1	35224000	2				543
P10852	P10852	11	11	11	4F2 cell-surface antigen heavy chain	Slc3a2		1	11	11	11	19.2	19.2	19.2	58.336	526	526	0	59.513	428170	479190	671360	675370	192510	185580	244620	266860	405860	456450	666790	666930	214990	214650	243350	259860	28	28	28	28	28	28	28	28	900940000	30				544
Q8CGP2;Q8CGP1;Q64475;P10853	Q8CGP2;Q8CGP1;Q64475;P10853	8;8;8;8	8;8;8;8	0;0;0;0	Histone H2B type 1-P;Histone H2B type 1-K;Histone H2B type 1-B;Histone H2B type 1-F/J/L	Hist1h2bp;Hist1h2bk;Hist1h2bb;Hist1h2bf	;;;	4	8	8	0	53.2	53.2	0	13.992	126	126;126;126;126	0	43.641	2029500	2209400	1829100	1550000	357410	357220	538950	624160	1916000	2087400	1866600	1595200	426210	428210	533570	604530	106	106	106	106	106	106	106	106	68520000000	111				545
Q6ZWY9;Q64525;Q64478;P10854	Q6ZWY9;Q64525;Q64478;P10854	8;8;8;8	1;1;1;1	1;1;1;1	Histone H2B type 1-C/E/G;Histone H2B type 2-B;Histone H2B type 1-H;Histone H2B type 1-M	Hist1h2bc;Hist2h2bb;Hist1h2bh;Hist1h2bm	;;;	4	8	1	1	53.2	5.6	5.6	13.906	126	126;126;126;126	0.0095741	1.906	55109	56903	48134	47395	10668	10124	24659	25158	52020	53840	49246	48145	12541	12507	24193	24186	3	3	3	3	3	3	3	3	2128200000	3				546
P10922	P10922	3	3	3	Histone H1.0;Histone H1.0, N-terminally processed	H1f0		1	3	3	3	15.5	15.5	15.5	20.861	194	194	0	9.8045	111460	121170	80397	85179	50506	68298	52535	57568	105110	114570	83964	88316	51985	70039	52618	57257	5	5	5	5	5	5	5	5	104550000	5				547
P11031	P11031	5	5	5	Activated RNA polymerase II transcriptional coactivator p15	Sub1		1	5	5	5	40.2	40.2	40.2	14.427	127	127	0	22.467	371770	409180	192700	195580	62507	63583	81806	81091	350180	385630	206700	209240	68707	71540	81309	79270	11	11	11	11	11	11	11	11	654290000	15				548
P11103	P11103	21	21	21	Poly [ADP-ribose] polymerase 1	Parp1		1	21	21	21	19.9	19.9	19.9	113.1	1013	1013	0	140.84	943180	1041400	676910	663890	158670	164460	189880	207320	889470	983230	702950	688990	182560	192570	189260	202750	34	34	34	34	34	34	34	34	852510000	36				549
P11352	P11352	3	3	3	Glutathione peroxidase 1	Gpx1		1	3	3	3	18.9	18.9	18.9	22.329	201	201	0	5.9566	45702	47028	67444	70118	37796	36251	41481	41716	43297	44870	67446	69319	39254	38677	41466	40929	5	5	5	5	5	5	5	5	32642000	5				550
P11378	P11378	1	1	1	Nuclear transition protein 2	Tnp2		1	1	1	1	17.9	17.9	17.9	13.131	117	117	0	13.427	29455	30778	21807	21203	7210.4	7923.7	8175	7621	27782	29080	22623	21894	7890.9	8695	8162.8	7515.4	6	6	6	6	6	6	6	4	51928000	6				551
P11438	P11438	4	4	4	Lysosome-associated membrane glycoprotein 1	Lamp1		1	4	4	4	10.3	10.3	10.3	43.865	406	406	0	47.985	297340	325390	316970	310180	66121	66642	130150	142990	281000	308290	320230	312300	78275	81622	128070	137850	21	21	21	21	21	21	21	21	1435900000	21				552
P11440;Q80YP0	P11440	7;2	5;0	5;0	Cyclin-dependent kinase 1	Cdk1		2	7	5	5	23.2	16.8	16.8	34.106	297	297;303	0	32.404	96708	97505	76871	92426	22127	29816	25194	21817	91244	92396	79260	93202	24661	33138	25152	21866	6	6	6	6	6	6	6	6	64552000	7				553
P11499	P11499	41	22	22	Heat shock protein HSP 90-beta	Hsp90ab1		1	41	22	22	42.5	26.9	26.9	83.28	724	724	0	192.09	1884700	2037100	1882200	1882900	495610	506700	597320	626430	1780400	1929600	1910400	1900500	559780	585020	595210	613020	105	105	105	105	103	103	104	104	10720000000	107				554
P11679;CON__P05787;CON__Q9H552;CON__H-INV:HIT000292931;Q99M73;CON__REFSEQ:XP_092267	P11679;CON__P05787	24;15;8;6;3;1	16;7;3;3;1;1	14;5;3;2;0;1	Keratin, type II cytoskeletal 8	Krt8	;	6	24	16	14	39	32.2	28.6	54.565	490	490;483;499;443;603;213	0	47.911	228080	216710	209050	241400	520850	515380	589450	638240	215350	206570	220810	247500	509010	514820	588600	624540	34	34	34	34	34	34	34	34	469300000	34			+	555
P11859	P11859	2	2	2	Angiotensinogen;Angiotensin-1;Angiotensin-2;Angiotensin-3;Angiotensin-4;Angiotensin 1-9;Angiotensin 1-7;Angiotensin 1-5;Angiotensin 1-4	Agt		1	2	2	2	3.6	3.6	3.6	51.99	477	477	0.003272	2.2879	9341.2	8587.6	8532.6	9543	6140.2	8656	8701.3	8507.9	8819.7	8163.5	8772	9615.1	6293.5	8849.6	8628.7	8401	2	2	2	2	2	2	2	2	11048000	2				556
P11881;Q9Z329;P70227	P11881	6;2;1	6;2;1	6;2;1	Inositol 1,4,5-trisphosphate receptor type 1	Itpr1		3	6	6	6	2.2	2.2	2.2	313.16	2749	2749;2701;2670	0	8.5782	23072	23434	45091	46526	10515	10712	11973	13323	21920	22465	44398	45347	12101	12695	11953	13035	5	5	5	5	5	5	5	5	8746700	6				557
P11930	P11930	1	1	1	Nucleoside diphosphate-linked moiety X motif 19, mitochondrial	Nudt19		1	1	1	1	3.4	3.4	3.4	40.32	357	357	0.0032686	2.2771	0	0	0	0	0	0	0	0	0	0	0	0	0	0	0	0	0	0	0	0	0	0	0	0	0	1				558
P11983	P11983	20	20	20	T-complex protein 1 subunit alpha	Tcp1		1	20	20	20	33.6	33.6	33.6	60.448	556	556	0	124.52	1636700	1748300	1321500	1356700	983680	986390	1044800	1127300	1544400	1654400	1370700	1394800	1001800	1025700	1045600	1106400	130	130	130	130	130	130	130	130	16474000000	134				559
P11985	P11985	6	6	6	Tctex1 domain-containing protein 3	Tcte3		1	6	6	6	28.3	28.3	28.3	22.378	191	191	0	16.755	193490	213560	164800	158890	124800	123680	164140	177870	182620	202030	170320	164020	127370	129070	163120	173210	11	11	11	11	11	11	11	11	1120100000	11				560
P12023	P12023	1	1	1	Amyloid beta A4 protein;N-APP;Soluble APP-alpha;Soluble APP-beta;C99;Beta-amyloid protein 42;Beta-amyloid protein 40;C83;P3(42);P3(40);C80;Gamma-secretase C-terminal fragment 59;Gamma-secretase C-terminal fragment 57;Gamma-secretase C-terminal fragment 50;C31	App		1	1	1	1	1.6	1.6	1.6	86.721	770	770	0.002889	2.3939	9668.7	9389.4	13369	13837	6747.3	6355.5	7801.7	8981.6	9154.8	8955.1	13394	13676	7071.9	6900.6	7784.8	8750.8	1	1	1	1	1	1	1	1	2721800	1				561
P12025	P12025	1	1	1	Midkine	Mdk		1	1	1	1	7.1	7.1	7.1	15.434	140	140	0	4.0599	17235	19705	13557	13259	7087.8	7910.9	7357.6	7595.8	16260	18620	14040	13760	7396.5	8300.8	7369.7	7508.2	2	2	2	2	2	2	2	2	10547000	2				562
P12265	P12265	3	3	3	Beta-glucuronidase	Gusb		1	3	3	3	4	4	4	74.194	648	648	0	4.9328	21800	21765	25929	29113	22647	23872	28644	31696	20617	20745	26318	29044	22922	24766	28499	30943	3	3	3	3	3	3	3	3	28421000	3				563
P12367	P12367	14	14	12	cAMP-dependent protein kinase type II-alpha regulatory subunit	Prkar2a		1	14	14	12	41.9	41.9	34.7	45.389	401	401	0	138.38	458530	472360	396150	441370	980080	984850	873430	933780	432800	449120	419890	457370	954990	975000	880250	923530	77	76	76	77	77	77	77	77	5643700000	77				564
P12382	P12382	15	10	10	ATP-dependent 6-phosphofructokinase, liver type	Pfkl		1	15	10	10	19.2	12.2	12.2	85.359	780	780	0	45.042	222330	217510	440080	451700	100180	101890	121200	136450	211270	208720	433110	439640	115760	121460	120760	133170	15	15	15	15	14	15	15	15	185890000	16				565
P12787	P12787	4	4	4	Cytochrome c oxidase subunit 5A, mitochondrial	Cox5a		1	4	4	4	26.7	26.7	26.7	16.101	146	146	0	16.625	115500	120570	106890	108900	113000	129150	183890	199760	109060	114370	110380	111560	113880	132430	181710	194110	16	16	16	16	16	16	16	16	4220500000	18				566
P12791	P12791	1	1	1	Cytochrome P450 2B10	Cyp2b10		1	1	1	1	2.6	2.6	2.6	56.743	500	500	1	-2	13501	7179.2	10666	20492	74188	136500	79854	22528	12738	7198	12145	21542	71598	130260	79880	27063	2	2	2	2	2	2	2	2	42647000	2	+			567
P12815	P12815	2	2	2	Programmed cell death protein 6	Pdcd6		1	2	2	2	9.9	9.9	9.9	21.867	191	191	0	4.282	42305	46334	42648	47269	18497	21789	22537	24747	39966	43955	43381	47556	19669	23484	22450	24292	5	5	5	5	5	5	5	5	36085000	5				568
P12970	P12970	16	16	16	60S ribosomal protein L7a	Rpl7a		1	16	16	16	45.1	45.1	45.1	29.976	266	266	0	171.44	766750	850800	689130	669330	176070	172070	350010	385290	723880	804640	704070	683130	201510	204870	344340	371120	46	46	46	46	45	46	46	46	3356800000	50				569
P13020;CON__Q3SX14	P13020;CON__Q3SX14	6;3	6;3	6;3	Gelsolin	Gsn	;	2	6	6	6	8.3	8.3	8.3	85.941	780	780;781	0	16.905	95953	93096	120400	118960	108420	111210	162930	172030	90783	88692	121940	119140	109890	115240	161320	167160	7	7	7	7	7	7	7	7	92316000	7			+	570
P13439	P13439	7	7	7	Uridine 5-monophosphate synthase;Orotate phosphoribosyltransferase;Orotidine 5-phosphate decarboxylase	Umps		1	7	7	7	12.7	12.7	12.7	52.292	481	481	0	16.532	208310	226870	152050	153260	51883	62863	60514	56929	196470	214330	157950	158590	56584	68167	60366	56423	9	9	9	9	9	9	9	9	164010000	9				571
P13634	P13634	4	4	4	Carbonic anhydrase 1	Ca1		1	4	4	4	16.1	16.1	16.1	28.33	261	261	0	39.225	79169	79841	74058	79962	154850	153500	129210	142790	74759	75945	77651	82169	151280	152430	130600	141340	8	8	8	8	8	8	8	8	177090000	8				572
P13707	P13707	14	14	14	Glycerol-3-phosphate dehydrogenase [NAD(+)], cytoplasmic	Gpd1		1	14	14	14	35	35	35	37.572	349	349	0	69.786	463520	487640	941570	949830	239230	258080	274000	276910	440600	467350	926310	926840	271580	296430	273490	272420	31	31	31	31	31	31	31	31	837050000	31				573
P13808	P13808	2	2	2	Anion exchange protein 2	Slc4a2		1	2	2	2	1.5	1.5	1.5	136.81	1237	1237	0.0010711	2.8486	24203	23867	28381	29287	8784.8	9264.9	12099	12248	22887	22690	28570	29121	9721.7	10474	12008	11959	2	2	2	2	2	2	2	2	7447600	2				574
P13864	P13864	4	4	4	DNA (cytosine-5)-methyltransferase 1	Dnmt1		1	4	4	4	2.4	2.4	2.4	183.19	1620	1620	0	9.7432	74737	83016	45528	44628	10414	11160	13239	13093	70435	78287	47966	47084	12041	13020	13170	12837	5	5	5	5	5	5	5	5	16296000	5				575
P14094	P14094	7	7	7	Sodium/potassium-transporting ATPase subunit beta-1	Atp1b1		1	7	7	7	22	22	22	35.194	304	304	0	31.681	79842	82976	174850	170430	29805	29408	42806	44843	75966	79586	171400	165810	36512	37130	42433	43592	9	9	9	9	9	9	9	9	119650000	11				576
P14115	P14115	6	6	6	60S ribosomal protein L27a	Rpl27a		1	6	6	6	35.1	35.1	35.1	16.605	148	148	0	49.447	337610	370980	283190	300610	77874	88282	139170	141740	318620	350960	290800	306260	87990	101520	137220	137580	23	23	23	23	23	23	23	23	1629300000	23				577
P14131	P14131	10	10	10	40S ribosomal protein S16	Rps16		1	10	10	10	50	50	50	16.445	146	146	0	26.247	766890	834560	612410	608580	149580	140130	269240	288480	723580	788720	630790	624450	172090	169200	265430	278350	27	27	27	27	27	27	27	27	2693400000	29				578
P14148	P14148	15	15	15	60S ribosomal protein L7	Rpl7		1	15	15	15	37.4	37.4	37.4	31.419	270	270	0	123.07	724970	807000	655230	646710	169570	161380	353470	377890	684460	763330	669220	659090	193960	193510	347430	363680	44	44	44	44	44	44	44	44	4264800000	45				579
P14152	P14152	10	10	10	Malate dehydrogenase, cytoplasmic	Mdh1		1	10	10	10	32.3	32.3	32.3	36.511	334	334	0	66.284	468040	505810	711260	713000	282730	286630	339150	358330	443530	481970	708570	705360	303220	314200	338010	350520	31	31	31	31	31	31	31	31	1510500000	31				580
P14206	P14206	8	8	8	40S ribosomal protein SA	Rpsa		1	8	8	8	28.1	28.1	28.1	32.838	295	295	0	86.36	151660	164440	136720	139270	38338	41668	60387	63302	143180	155640	139710	141460	43026	47635	59718	61542	17	17	17	17	15	15	17	17	1845100000	21				581
P14211	P14211	22	22	22	Calreticulin	Calr		1	22	22	22	40.1	40.1	40.1	47.994	416	416	0	179.05	3180100	3507000	3401900	3336000	761310	716160	1514400	1649800	3005400	3322700	3437000	3359300	890310	880370	1489900	1588200	163	163	163	163	162	163	163	163	46676000000	166				582
P14576	P14576	10	10	10	Signal recognition particle 54 kDa protein	Srp54		1	10	10	10	19.4	19.4	19.4	55.72	504	504	0	23.906	227040	242550	233890	235220	55276	54092	68951	75498	214510	229860	236860	236590	63550	64346	68633	73586	13	13	13	13	13	13	13	13	200610000	13				583
P14602	P14602	9	9	9	Heat shock protein beta-1	Hspb1		1	9	9	9	39.2	39.2	39.2	23.014	209	209	0	23.284	266610	276410	491000	502560	119370	109410	119300	131890	253140	264470	484480	491110	136230	130860	119670	129180	17	17	17	17	17	17	17	17	339460000	17				584
P14685	P14685	30	30	30	26S proteasome non-ATPase regulatory subunit 3	Psmd3		1	30	30	30	46.8	46.8	46.8	60.718	530	530	0	178.3	1339300	1451100	1150700	1176600	1140500	1133200	1026300	1092100	1264100	1374300	1192800	1209600	1142200	1154400	1033900	1079300	78	78	78	78	78	78	78	78	3055800000	79				585
P14733	P14733	24	24	22	Lamin-B1	Lmnb1		1	24	24	22	38.4	38.4	35.7	66.785	588	588	0	151.9	1050900	1145400	736010	743520	319990	320100	410200	438490	990970	1081800	768250	772380	340440	349410	407970	427640	53	53	53	53	53	53	53	53	1270200000	54				586
P14824	P14824	14	14	13	Annexin A6	Anxa6		1	14	14	13	19.6	19.6	17.5	75.884	673	673	0	25.835	289420	308550	452090	459690	154840	158650	195720	208330	274330	294240	449480	453360	168990	177310	194730	203450	18	18	18	18	18	18	18	18	249450000	18				587
P14869	P14869	9	9	9	60S acidic ribosomal protein P0	Rplp0		1	9	9	9	26.8	26.8	26.8	34.216	317	317	0	38.755	465940	502570	512740	396910	136540	137490	221150	239230	440430	475380	517540	404460	153060	155200	218480	231740	31	31	31	30	30	31	31	31	3219000000	32				588
P14873	P14873	25	25	25	Microtubule-associated protein 1B;MAP1B heavy chain;MAP1 light chain LC1	Map1b		1	25	25	25	10.1	10.1	10.1	270.25	2464	2464	0	66.358	491910	540200	1027700	1007100	188820	226470	214040	218970	467740	517140	1009000	983370	226970	267710	213720	216370	36	36	36	36	35	35	36	36	310270000	40				589
P14901	P14901	1	1	1	Heme oxygenase 1	Hmox1		1	1	1	1	5.9	5.9	5.9	32.928	289	289	0	15.368	13173	14656	16688	18643	7044.4	6884.2	7621.3	9668.4	12464	13942	16766	18520	7498.6	7648.5	7622.4	9421.7	1	1	1	1	1	1	1	1	10350000	1				590
P15089	P15089	2	2	2	Mast cell carboxypeptidase A	Cpa3		1	2	2	2	5.5	5.5	5.5	48.789	417	417	0	7.954	7998.6	6798.1	7860.9	9032.9	22122	23113	13681	16499	7555.2	6508.4	8308.9	9227.5	21432	22670	14051	16560	2	2	2	2	2	2	2	2	7856700	2				591
P15105	P15105	12	12	12	Glutamine synthetase	Glul		1	12	12	12	34	34	34	42.119	373	373	0	83.215	240350	249310	297100	308680	237570	251070	283370	304120	227370	237320	300630	308980	241360	259790	282460	297830	19	19	19	19	19	19	19	19	875550000	19				592
P15265	P15265	3	3	3	Sperm mitochondrial-associated cysteine-rich protein	Smcp		1	3	3	3	38.5	38.5	38.5	14.945	143	143	0	119.28	129750	151420	89692	92777	185340	191470	193650	205070	122340	143230	96074	99021	181610	190530	193920	201770	14	14	14	14	14	14	14	14	1067400000	14				593
P15307	P15307	3	2	2	Proto-oncogene c-Rel	Rel		1	3	2	2	4.4	2.9	2.9	64.959	587	587	0	3.9702	50732	47021	52468	55682	22944	23403	33944	35305	47935	44690	53292	55549	24454	25699	33622	34330	3	3	3	3	3	3	3	3	11638000	3				594
P15327	P15327	8	8	8	Bisphosphoglycerate mutase	Bpgm		1	8	8	8	27.8	27.8	27.8	29.978	259	259	0	77.655	310970	329530	233890	248420	459210	459160	355580	380820	293320	312280	248480	259790	448930	455120	360690	379080	30	30	30	30	30	30	30	30	2277600000	30				595
P15375	P15375	1	1	1	Myogenic factor 6	Myf6		1	1	1	1	2.9	2.9	2.9	26.986	242	242	0.0032587	2.2508	4774.5	4906.5	4093.2	4859.5	2067.6	2016.5	1294.2	1792.8	4506.5	4652.5	4211.8	4893.8	2153.2	2183	1328.2	1778.4	1	1	1	1	1	1	1	1	5032800	1				596
P15508	P15508	8	7	7	Spectrin beta chain, erythrocytic	Sptb		1	8	7	7	3.9	3.4	3.4	245.25	2128	2128	0	15.011	45621	46264	46129	50080	63298	66540	53213	60998	43099	44003	47609	50823	62554	66790	53767	60422	8	8	8	8	8	8	8	8	27987000	9				597
P15532	P15532	9	4	4	Nucleoside diphosphate kinase A	Nme1		1	9	4	4	55.3	24.3	24.3	17.208	152	152	0	11.429	203940	213830	183090	193640	230000	225030	180660	228300	192530	202830	190020	198150	227830	227650	183120	225120	16	16	16	16	16	16	16	16	1404800000	16				598
P15626	P15626	16	16	10	Glutathione S-transferase Mu 2	Gstm2		1	16	16	10	57.8	57.8	36.7	25.716	218	218	0	110.81	837590	896820	1732500	1686300	303480	290510	386200	408630	796340	858520	1701300	1645000	368940	365540	384180	398170	79	79	79	79	78	75	79	79	3588400000	83				599
P15864	P15864	13	4	4	Histone H1.2	Hist1h1c		1	13	4	4	42.9	13.2	13.2	21.266	212	212	0	8.7833	361870	409750	289150	281210	57848	58591	62729	65874	341430	387040	297610	289830	68369	70531	62733	64689	11	11	11	11	11	11	11	11	1167500000	13				600
P15920	P15920	4	4	4	V-type proton ATPase 116 kDa subunit a isoform 2	Atp6v0a2		1	4	4	4	4.1	4.1	4.1	98.144	856	856	0	5.9953	79592	78764	70463	77182	52113	65253	56223	51975	75136	74741	72611	78236	53106	66631	56236	51847	4	4	4	4	4	4	4	4	22326000	4				601
P16015	P16015	1	1	1	Carbonic anhydrase 3	Ca3		1	1	1	1	4.6	4.6	4.6	29.366	260	260	0.00022738	3.6365	7402.7	7220.1	6304.1	6876.3	12138	11925	11929	11282	6986.8	6860.4	6633.6	7069.2	11903	11879	11973	11159	1	1	1	1	1	1	1	1	6744800	1				602
P16045	P16045	7	7	7	Galectin-1	Lgals1		1	7	7	7	43.7	43.7	43.7	14.866	135	135	0	42.302	235380	254250	509650	500630	79814	77801	89005	94844	223920	243610	499650	487520	99302	99660	88923	92846	18	18	18	18	18	17	18	18	742390000	18				603
P16056	P16056	1	1	1	Hepatocyte growth factor receptor	Met		1	1	1	1	0.5	0.5	0.5	153.55	1379	1379	0.0097542	1.8916	32616	36754	20481	19583	4729.3	3779.6	4468.7	5496.5	30743	34656	21517	20664	5440.2	4653.3	4492.5	5350.6	1	1	1	1	1	1	1	1	31494000	1				604
P16125	P16125	11	10	10	L-lactate dehydrogenase B chain	Ldhb		1	11	10	10	27.5	24	24	36.572	334	334	0	55.892	558840	608590	1376400	1347700	260370	255310	306900	328240	532580	584810	1345400	1308600	311370	314340	306040	320780	48	48	48	48	48	48	48	48	3730600000	49				605
P16254	P16254	1	1	1	Signal recognition particle 14 kDa protein;Signal recognition particle 14 kDa protein, N-terminally processed	Srp14		1	1	1	1	11.8	11.8	11.8	12.51	110	110	0	5.049	44741	50567	34915	34089	16197	15678	17006	18535	42210	47774	36149	35309	17080	16921	17027	18167	2	2	2	2	2	2	2	2	33650000	2				606
P16330	P16330	1	1	1	2,3-cyclic-nucleotide 3-phosphodiesterase	Cnp		1	1	1	1	3.1	3.1	3.1	47.123	420	420	0	4.3832	5949.5	7809.8	9694.2	12137	6265.9	4877.2	4663.8	5482.9	5641.6	7454.3	9670.1	11959	6413.6	5329.8	4740.2	5384.3	2	2	2	2	2	2	2	2	3254900	2				607
P16332	P16332	5	5	5	Methylmalonyl-CoA mutase, mitochondrial	Mut		1	5	5	5	7.6	7.6	7.6	82.843	748	748	0	12.735	31556	30203	42738	44146	20017	22801	24739	26586	29874	28807	42834	43678	21137	24339	24632	26072	6	6	6	6	6	6	6	6	20267000	7				608
P16381;Q62167	P16381;Q62167	15;11	12;8	4;0	Putative ATP-dependent RNA helicase Pl10;ATP-dependent RNA helicase DDX3X	D1Pas1;Ddx3x	;	2	15	12	4	22	17.1	6.4	73.14	660	660;662	0	97	692350	758720	597820	585240	129260	130060	192190	208990	653500	717390	612060	597780	151270	156410	190340	202870	30	30	30	30	30	30	30	30	1273600000	32				609
P16460	P16460	4	4	4	Argininosuccinate synthase	Ass1		1	4	4	4	6.3	6.3	6.3	46.584	412	412	0	10.541	77866	85509	112220	114540	47544	49170	54308	60832	73753	81419	112090	113610	50627	53510	54213	59529	6	6	6	6	6	6	6	6	36936000	6				610
P16546	P16546	41	41	41	Spectrin alpha chain, non-erythrocytic 1	Sptan1		1	41	41	41	16.5	16.5	16.5	284.59	2472	2472	0	219.91	855410	893690	1069500	1104500	340510	344710	397070	423980	809300	849670	1073400	1097800	374560	389540	396100	414980	53	53	53	53	53	53	53	53	449880000	59				611
P16563	P16563	10	10	10	Cysteine-rich secretory protein 2	Crisp2		1	10	10	10	30.9	30.9	30.9	27.605	243	243	0	39.332	522150	560110	445650	462000	288650	274650	674330	725970	492820	530240	459730	472410	301170	300930	661450	697170	34	34	34	34	34	34	34	34	2303300000	34				612
P16627	P16627	37	28	19	Heat shock 70 kDa protein 1-like	Hspa1l		1	37	28	19	50.2	37.4	25.1	70.636	641	641	0	320.04	1628300	1742400	1048700	1097300	1475900	1518100	1800500	1894600	1534900	1647200	1119000	1157900	1464300	1535400	1793400	1853400	133	133	133	133	133	133	133	133	14851000000	134				613
P16675	P16675	1	1	1	Lysosomal protective protein;Lysosomal protective protein 32 kDa chain;Lysosomal protective protein 20 kDa chain	Ctsa		1	1	1	1	2.3	2.3	2.3	53.844	474	474	0.0080756	1.979	8290.2	9511	12579	11883	8351.8	8171	9419.4	10945	7855.9	9052.3	12586	11869	8573.5	8571.6	9407	10682	1	1	1	1	1	1	1	1	9027400	1				614
P16858	P16858	11	10	10	Glyceraldehyde-3-phosphate dehydrogenase	Gapdh		1	11	10	10	37.2	33	33	35.81	333	333	0	120.5	703660	768050	1019900	1005300	278610	282310	329670	346530	666530	730770	1016000	996010	313000	323840	328700	339190	56	56	56	56	56	56	56	56	8979300000	58				615
P17047	P17047	2	2	2	Lysosome-associated membrane glycoprotein 2	Lamp2		1	2	2	2	4.1	4.1	4.1	45.681	415	415	0	6.0646	118070	130810	125800	127050	42737	44727	63200	65573	111580	124000	127360	128010	46801	50053	62601	63816	6	6	6	6	6	6	6	6	244390000	6				616
P17156	P17156	45	45	27	Heat shock-related 70 kDa protein 2	Hspa2		1	45	45	27	58.6	58.6	36.5	69.641	633	633	0	323.31	11174000	12213000	8943600	8469100	2522500	2648400	4539900	5011200	10543000	11538000	9215900	8734800	2839900	3039800	4475700	4844400	596	596	596	595	590	592	594	596	202700000000	615				617
P17182	P17182	22	22	20	Alpha-enolase	Eno1		1	22	22	20	49.5	49.5	40.3	47.14	434	434	0	238.83	1132600	1119600	1225400	1256600	2260800	2302700	1729100	1829500	1070400	1066600	1269200	1281400	2213300	2280800	1755000	1825200	122	122	122	124	123	123	123	123	29050000000	127				618
P17225;B2RU80	P17225	5;1	5;1	3;0	Polypyrimidine tract-binding protein 1	Ptbp1		2	5	5	3	12.1	12.1	8.9	56.477	527	527;1998	0	69.298	247280	267110	190470	185820	50669	45663	79833	82843	233270	252350	196790	191420	57394	54230	78948	80165	12	12	12	12	12	12	12	12	829280000	12				619
P17426	P17426	28	28	20	AP-2 complex subunit alpha-1	Ap2a1		1	28	28	20	25.9	25.9	20.1	107.66	977	977	0	119.46	1051000	1117200	1192800	1220600	404480	409860	592800	697980	993680	1060400	1203400	1221400	442970	464020	587320	676480	63	63	63	63	63	63	63	63	1209000000	63				620
P17427	P17427	15	7	7	AP-2 complex subunit alpha-2	Ap2a2		1	15	7	7	15.7	9.6	9.6	104.02	938	938	0	31.499	134370	143770	134190	141380	44789	50299	67215	73274	126940	136300	136360	142350	49104	56204	66552	71325	10	10	10	10	9	10	10	10	65275000	10				621
P17439	P17439	2	2	2	Glucosylceramidase	Gba		1	2	2	2	2.9	2.9	2.9	57.621	515	515	0.0018939	2.6289	63885	69362	103880	99924	61207	57978	43506	51137	60578	66151	103540	98999	63034	60844	44326	50747	2	2	2	2	2	2	2	2	23244000	2				622
P17563;Q63836	P17563;Q63836	4;3	4;3	4;3	Selenium-binding protein 1;Selenium-binding protein 2	Selenbp1;Selenbp2	;	2	4	4	4	10	10	10	52.513	472	472;472	0	9.2475	58330	60095	79379	77812	41305	42163	44111	47200	55222	57207	79607	77419	43137	44768	44138	46359	4	4	4	4	4	4	4	4	35241000	4				623
P17665	P17665	2	2	2	Cytochrome c oxidase subunit 7C, mitochondrial	Cox7c		1	2	2	2	28.6	28.6	28.6	7.3325	63	63	0	6.697	120100	104840	113740	139480	117190	114490	155090	161810	113410	99920	117220	139190	117780	119040	154100	157650	10	10	10	10	10	10	10	10	351570000	10				624
P17710;Q91W97;Q3TRM8	P17710	48;1;1	48;1;1	45;1;0	Hexokinase-1	Hk1		3	48	48	45	41.1	41.1	38.7	108.3	974	974;915;922	0	323.31	2323300	2299600	2097800	2360100	7986900	8100500	5499700	5945300	2193400	2194900	2262300	2470600	7711700	7910900	5613000	5957600	371	372	371	372	373	373	373	373	108060000000	383				625
P17742	P17742	11	11	11	Peptidyl-prolyl cis-trans isomerase A;Peptidyl-prolyl cis-trans isomerase A, N-terminally processed	Ppia		1	11	11	11	49.4	49.4	49.4	17.971	164	164	0	61.268	1794200	1954000	1244100	1259700	338890	366690	485210	526270	1691800	1845000	1296400	1306900	381880	420470	481030	512510	89	89	89	89	88	88	89	89	12932000000	90				626
P17751	P17751	13	13	13	Triosephosphate isomerase	Tpi1		1	13	13	13	44.8	44.8	44.8	32.191	299	299	0	123.19	590960	635410	693970	667230	460880	456500	503360	593820	558840	603280	702520	672380	472900	478560	503260	580100	47	47	47	47	47	47	47	47	2860700000	48				627
P17809	P17809	1	1	1	Solute carrier family 2, facilitated glucose transporter member 1	Slc2a1		1	1	1	1	2	2	2	53.984	492	492	0.0078927	2.0001	27653	28471	31069	35227	9122	10221	14244	14009	26143	27068	31340	35000	10187	11709	14089	13662	1	1	1	1	1	1	1	1	11770000	1				628
Q61696;P17879	Q61696;P17879	19;19	3;3	3;3	Heat shock 70 kDa protein 1A;Heat shock 70 kDa protein 1B	Hspa1a;Hspa1b	;	2	19	3	3	26.7	5.8	5.8	70.078	641	641;642	0	12.902	35244	35430	39059	42385	24725	30150	52329	49202	33316	33701	39641	42447	25769	31799	51420	47739	6	6	6	6	6	6	6	6	32841000	6				629
P17918	P17918	7	7	7	Proliferating cell nuclear antigen	Pcna		1	7	7	7	24.9	24.9	24.9	28.785	261	261	0	25.712	428780	459690	248740	249420	83376	80124	90255	99910	404030	433560	263730	263150	91039	90231	90266	97742	14	14	14	14	14	14	14	14	403780000	14				630
P18155;D3YZG8	P18155	3;1	3;1	3;1	Bifunctional methylenetetrahydrofolate dehydrogenase/cyclohydrolase, mitochondrial;NAD-dependent methylenetetrahydrofolate dehydrogenase;Methenyltetrahydrofolate cyclohydrolase	Mthfd2		2	3	3	3	7.4	7.4	7.4	37.863	350	350;338	0	4.9812	34405	36124	40330	41310	24388	23495	29526	33830	32535	34328	40792	41373	25222	25054	29417	32941	3	3	3	3	3	3	3	3	64162000	3				631
P18242	P18242	7	7	7	Cathepsin D	Ctsd		1	7	7	7	16.6	16.6	16.6	44.953	410	410	0	17.862	184500	203340	274400	279340	100480	94272	106150	113090	174810	193640	273460	276390	108550	105360	106250	110780	16	16	16	16	16	16	16	16	305940000	17				632
P18293	P18293	2	2	2	Atrial natriuretic peptide receptor 1	Npr1		1	2	2	2	2.1	2.1	2.1	119.11	1057	1057	0.00022604	3.5159	6211.5	5296.9	6988.8	8218.9	2185.7	2618.7	2196.1	2699.5	5872.2	5054.4	7051.3	8088.9	2405.4	2936.7	2202.5	2660.2	2	2	2	2	2	2	2	2	5920700	2				633
P18572	P18572	11	11	11	Basigin	Bsg		1	11	11	11	24.7	24.7	24.7	42.444	389	389	0	113.59	596810	652980	667050	692870	1162000	1154700	1425400	1530000	564190	621330	688570	707650	1145900	1163500	1419600	1493700	85	85	85	85	85	85	85	85	18422000000	88				634
P18653	P18653	6	2	2	Ribosomal protein S6 kinase alpha-1	Rps6ka1		1	6	2	2	8.6	3	3	81.594	724	724	0	4.8063	21332	22117	21095	22886	8428.9	10480	8440.2	10777	20150	20985	21471	23005	9014.2	11272	8465.7	10621	3	3	3	3	3	3	3	3	11659000	3				635
P18654;Q9WUT3	P18654	8;3	8;3	4;0	Ribosomal protein S6 kinase alpha-3	Rps6ka3		2	8	8	4	11.1	11.1	5.7	83.693	740	740;733	0	19.754	175030	190020	187180	195550	63804	68246	71674	73010	165410	180250	189460	196320	69560	75713	71590	71837	9	9	9	9	9	9	9	9	107270000	9				636
P18760	P18760	10	10	8	Cofilin-1	Cfl1		1	10	10	8	44.6	44.6	33.7	18.559	166	166	0	103.7	1061900	1196400	1038500	1005800	189220	192280	252930	268250	1003000	1132000	1054100	1020500	228200	236690	251240	261460	44	44	44	44	43	43	44	44	3983100000	44				637
P18872	P18872	6	5	5	Guanine nucleotide-binding protein G(o) subunit alpha	Gnao1		1	6	5	5	19.8	16.7	16.7	40.084	354	354	0	36.081	118660	130400	132860	135660	55422	58985	56028	57523	112170	123730	134310	136270	59017	63683	56177	56820	5	5	5	5	5	5	5	5	51991000	5				638
P18894	P18894	2	2	2	D-amino-acid oxidase	Dao		1	2	2	2	2.9	2.9	2.9	38.661	345	345	0.00065992	3.1404	42479	46127	40939	73590	65496	62915	85712	94783	40120	44111	42523	72937	64808	65427	85192	92171	4	4	4	4	4	4	4	4	57733000	4				639
P19096	P19096	20	20	20	Fatty acid synthase;[Acyl-carrier-protein] S-acetyltransferase;[Acyl-carrier-protein] S-malonyltransferase;3-oxoacyl-[acyl-carrier-protein] synthase;3-oxoacyl-[acyl-carrier-protein] reductase;3-hydroxyacyl-[acyl-carrier-protein] dehydratase;Enoyl-[acyl-carrier-protein] reductase;Oleoyl-[acyl-carrier-protein] hydrolase	Fasn		1	20	20	20	8.2	8.2	8.2	272.43	2504	2504	0	51.274	418110	436470	406950	417020	144780	146440	171190	184700	394910	413660	414310	420560	157150	163100	170690	180610	26	26	26	26	25	26	25	25	184090000	28				640
P19157;P46425	P19157	3;1	3;1	3;1	Glutathione S-transferase P 1	Gstp1		2	3	3	3	11.9	11.9	11.9	23.609	210	210;210	0	45.908	70829	79947	172840	170290	33662	34892	44554	46447	67491	76756	169010	165580	40090	42335	44268	45339	8	8	8	8	8	8	8	8	714540000	8				641
P19253	P19253	9	9	9	60S ribosomal protein L13a	Rpl13a		1	9	9	9	37.9	37.9	37.9	23.464	203	203	0	57.32	584170	622280	497650	504080	113140	111720	237560	252360	551350	588630	510070	513100	132130	136410	233470	243040	31	31	31	31	31	31	31	31	1584600000	33				642
P19258	P19258	2	2	2	Protein Mpv17	Mpv17		1	2	2	2	9.7	9.7	9.7	19.686	176	176	0.0002291	3.7489	28177	31315	33895	32131	17383	17323	22101	25682	26651	29714	34188	32357	18220	18574	21986	24986	3	3	3	3	3	3	3	3	12066000	3				643
P19324	P19324	2	2	2	Serpin H1	Serpinh1		1	2	2	2	4.6	4.6	4.6	46.533	417	417	0	3.9832	12123	14012	18739	19338	10836	12726	10896	12318	11490	13356	18709	19215	11215	13260	10927	12171	2	2	2	2	2	2	2	2	7072700	3				644
P19426	P19426	4	4	4	Negative elongation factor E	Nelfe		1	4	4	4	12.5	12.5	12.5	42.554	375	375	0	15.791	69474	72976	43143	43941	18312	20442	21016	19714	65479	68888	45506	45973	19497	21917	20976	19483	6	6	6	6	6	6	6	6	19758000	6				645
P19536	P19536	7	7	7	Cytochrome c oxidase subunit 5B, mitochondrial	Cox5b		1	7	7	7	43	43	43	13.813	128	128	0	51.164	754020	786330	718390	744840	641500	680810	995180	1084700	712090	745950	738560	757790	650870	707140	984530	1053200	74	74	74	74	74	74	74	74	4746200000	75				646
P19783	P19783	14	14	14	Cytochrome c oxidase subunit 4 isoform 1, mitochondrial	Cox4i1		1	14	14	14	58	58	58	19.53	169	169	0	126.42	756640	788790	874620	880590	867480	857160	1326900	1470600	715440	750000	890720	888460	875590	890440	1313100	1425000	75	75	75	75	75	75	75	75	17593000000	78				647
P20029	P20029	43	40	40	78 kDa glucose-regulated protein	Hspa5		1	43	40	40	56.2	55.1	55.1	72.421	655	655	0	323.31	5452000	6035400	6029300	5851200	1319800	1316400	2313500	2481600	5153600	5719500	6079800	5885700	1545500	1589400	2282100	2399200	305	305	305	305	302	301	302	304	83773000000	312				648
P20060	P20060	10	10	10	Beta-hexosaminidase subunit beta	Hexb		1	10	10	10	18.1	18.1	18.1	61.115	536	536	0	37.783	155440	155630	164860	178700	193100	188860	350190	372130	146890	148060	169150	180300	194260	196780	345180	359400	15	15	15	15	15	15	15	15	310410000	17				649
P20108	P20108	6	6	6	Thioredoxin-dependent peroxide reductase, mitochondrial	Prdx3		1	6	6	6	19.5	19.5	19.5	28.127	257	257	0	20.086	221750	240690	465090	457620	149990	155510	189400	200770	210870	230610	457620	447360	164900	174050	188460	196180	16	16	16	16	16	16	16	16	631000000	16				650
P20152;P15331;P03995;P08551;P08553;P19246	P20152	24;3;2;1;1;1	24;3;2;1;1;1	18;1;1;0;0;0	Vimentin	Vim		6	24	24	18	45.7	45.7	37.6	53.687	466	466;475;430;543;848;1090	0	138.55	1108500	1177200	1346400	1370300	511110	519980	679420	708060	1048500	1118400	1354500	1367400	551710	575280	674980	690670	59	59	59	59	59	59	59	59	1737100000	60				651
P20357	P20357	1	1	1	Microtubule-associated protein 2	Map2		1	1	1	1	0.7	0.7	0.7	199.13	1828	1828	0.00023015	3.8184	8641.2	10370	4323.5	4244.5	1633.8	1567.2	1489	2172	8138.5	9766.1	4659.6	4631.7	1755.8	1740.4	1499.2	2117.4	1	1	1	1	1	1	1	1	4854300	1				652
P20918	P20918	1	1	1	Plasminogen;Plasmin heavy chain A;Activation peptide;Angiostatin;Plasmin heavy chain A, short form;Plasmin light chain B	Plg		1	1	1	1	2.5	2.5	2.5	90.807	812	812	0	7.9196	1567.9	1996.9	1612.3	2084.1	2119.5	2545.1	2526.6	2642.1	1481.4	1897.9	1660.9	2116.5	2106.9	2571.3	2518.6	2602.9	1	1	1	1	1	1	1	1	2328700	1				653
P21107;P58771;CON__Q3SX28;P58774;Q6IRU2	P21107;P58771	9;5;4;4;2	9;5;4;4;2	9;5;4;4;2	Tropomyosin alpha-3 chain;Tropomyosin alpha-1 chain	Tpm3;Tpm1	;	5	9	9	9	27	27	27	32.994	285	285;284;284;284;248	0	24.734	246660	274350	438690	421860	72993	67965	104180	110910	234100	261620	432840	414430	89878	87354	103290	107620	15	15	15	15	15	15	15	15	628940000	15				654
P21126	P21126	8	8	8	Ubiquitin-like protein 4A	Ubl4a		1	8	8	8	48.4	48.4	48.4	17.8	157	157	0	17.707	248060	268150	243140	257140	232940	229510	226860	244550	234310	254410	249780	261220	233860	235360	227800	240660	14	14	14	14	14	14	14	14	286000000	14				655
P21271	P21271	5	5	5	Unconventional myosin-Vb	Myo5b		1	5	5	5	2.6	2.6	2.6	210.57	1818	1818	0	10.401	80194	82288	98149	101010	29124	30530	35146	39663	75859	78224	98572	100410	32349	34712	35021	38748	6	6	6	6	6	6	6	6	27119000	6				656
P21278	P21278	5	5	4	Guanine nucleotide-binding protein subunit alpha-11	Gna11		1	5	5	4	15.9	15.9	12.8	42.024	359	359	0	15.536	56022	58251	83184	84592	44718	43680	47699	51194	53077	55551	83135	83718	46577	46633	47730	50194	9	9	9	9	9	9	9	9	47046000	10				657
P21279	P21279	3	2	2	Guanine nucleotide-binding protein G(q) subunit alpha	Gnaq		1	3	2	2	9.2	6.1	6.1	42.158	359	359	0	6.8846	21880	19872	33998	32572	12706	14148	21241	28776	20739	18988	33826	32057	13793	15686	20976	27773	3	3	3	3	3	3	3	3	9313400	3				658
P21300	P21300	5	2	2	Aldose reductase-related protein 1	Akr1b7		1	5	2	2	11.1	6.3	6.3	35.988	316	316	0	5.0721	9391.4	8347.2	10323	10580	13963	13406	9389.9	9811.9	8877	7957.9	10600	10642	13776	13412	9595.9	9833.8	2	2	2	2	2	2	2	2	17224000	2				659
P21460	P21460	5	5	5	Cystatin-C	Cst3		1	5	5	5	31.4	31.4	31.4	15.531	140	140	0	75.245	110780	109160	104520	113990	202980	203520	158050	168910	104620	103870	109280	116620	198500	201910	160280	168130	14	14	14	14	14	14	14	14	463300000	15				660
P21550;P17183	P21550	12;3	10;1	10;1	Beta-enolase	Eno3		2	12	10	10	28.1	18.9	18.9	47.024	434	434;434	0	22.489	303350	313420	300850	307050	386900	387220	445710	472960	286550	297650	310440	313190	384710	392660	444800	463040	18	18	18	18	18	18	18	18	470360000	20				661
P21614	P21614	2	2	2	Vitamin D-binding protein	Gc		1	2	2	2	2.9	2.9	2.9	53.6	476	476	0.003268	2.2752	16819	17951	17130	19040	44435	44389	44509	46918	15891	17105	18009	19618	43322	44036	44643	46187	2	2	2	2	2	2	2	2	36361000	2				662
P21619	P21619	4	2	2	Lamin-B2	Lmnb2		1	4	2	2	5.7	3	3	67.317	596	596	0	5.0402	28580	28151	17750	19446	13183	12429	17707	17216	26937	26609	18813	20153	13475	13119	17586	16784	4	4	4	4	4	4	4	4	12828000	4				663
P21765	P21765	6	5	5	Epididymal secretory glutathione peroxidase	Gpx5		1	6	5	5	30.8	25.3	25.3	25.392	221	221	0	19.548	145190	147270	117820	122580	218500	223620	400100	429050	136990	139700	124240	127440	216790	228400	394290	414630	20	21	22	22	23	23	23	23	476890000	23				664
P21812	P21812	1	1	1	Mast cell protease 4	Mcpt4		1	1	1	1	4.5	4.5	4.5	27.203	246	246	0.0079083	2.0097	11787	12538	13143	14893	37453	35351	24611	25530	11142	11971	13803	15254	36295	34732	25184	25607	1	1	1	1	1	1	1	1	8551800	1				665
P21956	P21956	11	11	11	Lactadherin	Mfge8		1	11	11	11	25.9	25.9	25.9	51.24	463	463	0	55.951	170270	174390	187960	199620	154280	147640	694930	741890	160950	165790	191370	200910	162920	169050	676110	706820	27	27	27	27	27	27	27	27	1109200000	27				666
P21981	P21981	6	6	6	Protein-glutamine gamma-glutamyltransferase 2	Tgm2		1	6	6	6	8.5	8.5	8.5	77.06	686	686	0	19.456	66981	71775	187270	189390	53230	49881	58971	65932	63960	69324	182790	183290	59410	57913	58930	64375	7	7	7	7	7	7	7	7	44282000	7				667
P21995	P21995	3	3	3	Embigin	Emb		1	3	3	3	8.2	8.2	8.2	37.064	330	330	0	4.2926	32483	32100	88841	89425	39092	37443	83725	89765	31006	31081	86981	86678	41964	42043	82253	86352	5	5	5	5	5	5	5	5	81487000	5				668
P22005	P22005	2	2	2	Proenkephalin-A;Synenkephalin;Met-enkephalin;PENK(114-133);PENK(143-184);Met-enkephalin-Arg-Ser-Leu;Leu-enkephalin;PENK(238-259);Met-enkephalin-Arg-Phe	Penk		1	2	2	2	6.7	6.7	6.7	31.004	268	268	0.00022717	3.6175	43948	46974	35291	36947	14651	17200	17752	15748	41467	44439	36432	37806	15646	18416	17686	15600	2	2	2	2	2	2	2	2	17803000	2				669
P22315	P22315	7	7	7	Ferrochelatase, mitochondrial	Fech		1	7	7	7	19.3	19.3	19.3	47.13	420	420	0	32.084	127930	134090	178280	181580	71116	70342	85174	88969	121140	127690	178260	179910	76242	77454	84891	86996	11	11	11	11	11	11	11	11	260100000	14				670
P22437	P22437	7	7	7	Prostaglandin G/H synthase 1	Ptgs1		1	7	7	7	12.5	12.5	12.5	69.042	602	602	0	18.405	100360	98688	88451	97241	116070	110050	175030	193730	94735	93706	91989	99026	115850	113700	173290	187610	8	8	8	8	8	8	8	8	88915000	8				671
P22682	P22682	3	3	3	E3 ubiquitin-protein ligase CBL	Cbl		1	3	3	3	5.3	5.3	5.3	100.56	913	913	0	27.733	18395	17391	13850	15681	6157.1	6669.7	6914.9	7499.3	17351	16474	14375	15887	6524.4	7244.6	6906.8	7364.3	3	3	3	3	3	3	3	3	10333000	3				672
Q8CGP6;Q8BFU2;P22752;Q8CGP5	Q8CGP6;Q8BFU2;P22752;Q8CGP5	4;4;4;3	2;2;2;2	0;0;0;0	Histone H2A type 1-H;Histone H2A type 3;Histone H2A type 1;Histone H2A type 1-F	Hist1h2ah;Hist3h2a;Hist1h2ab;Hist1h2af	;;;	4	4	2	0	19.5	14.1	0	13.95	128	128;130;130;130	0	4.505	67899	76928	53814	53459	10892	9687.3	15781	16072	64061	72670	55425	55024	12894	12138	15640	15587	4	4	4	4	4	4	4	4	2808300000	4				673
P22892;O88512	P22892	13;1	13;1	13;1	AP-1 complex subunit gamma-1	Ap1g1		2	13	13	13	14.4	14.4	14.4	91.349	822	822;791	0	36.412	422310	452010	407520	425400	160170	169930	201460	214610	398850	428360	415360	429700	172110	186460	200480	209860	31	31	31	31	31	31	31	31	760710000	33				674
P22907	P22907	4	4	4	Porphobilinogen deaminase	Hmbs		1	4	4	4	10	10	10	39.344	361	361	0	9.424	163900	171400	142500	146470	54280	54776	54750	62586	154710	162260	146200	148820	58351	60374	54900	61422	7	7	7	7	7	7	7	7	84008000	8				675
P23116	P23116	63	63	63	Eukaryotic translation initiation factor 3 subunit A	Eif3a		1	63	63	63	39	39	39	161.93	1344	1344	0	229.43	2279700	2464000	1899000	1894500	543720	564160	868310	950410	2151400	2330000	1951300	1937700	609560	648680	858390	921390	118	118	118	118	118	117	118	118	2904000000	122				676
P23198	P23198	5	5	5	Chromobox protein homolog 3	Cbx3		1	5	5	5	24	24	24	20.855	183	183	0	23.779	172820	182030	141460	138060	32077	31218	45067	51187	163070	172090	145410	141210	37197	37455	44702	49659	9	9	9	9	9	9	9	9	136230000	9				677
P23242	P23242	2	2	2	Gap junction alpha-1 protein	Gja1		1	2	2	2	4.2	4.2	4.2	43.004	382	382	0	4.1467	52719	56607	108930	106240	17637	16406	17551	20370	50122	54184	106950	103610	21752	21122	17608	19931	3	3	3	3	3	3	3	3	23719000	3				678
P23249	P23249	13	13	13	Putative helicase MOV-10	Mov10		1	13	13	13	13.2	13.2	13.2	113.58	1004	1004	0	43.891	315290	328160	444000	439780	139050	141830	162960	207130	298580	312370	443130	435550	153290	160460	162540	201600	17	17	17	17	17	17	17	17	128480000	18				679
P23475	P23475	7	7	7	X-ray repair cross-complementing protein 6	Xrcc6		1	7	7	7	11.2	11.2	11.2	69.483	608	608	0	34.899	93447	102870	66651	68491	28604	32024	38304	36444	88123	97183	69459	71023	30491	34470	38045	35772	10	10	10	10	10	10	10	10	30884000	11				680
P23492	P23492	5	5	5	Purine nucleoside phosphorylase	Pnp		1	5	5	5	18.7	18.7	18.7	32.277	289	289	0	19.862	142440	142400	128770	139730	66026	72407	78178	80513	134480	135040	132050	141010	69134	77159	77948	79098	10	10	10	10	10	10	10	10	188930000	10				681
P23506	P23506	12	12	12	Protein-L-isoaspartate(D-aspartate) O-methyltransferase	Pcmt1		1	12	12	12	43.2	43.2	43.2	24.634	227	227	0	103.74	519440	556490	372090	393100	285690	286310	303990	334180	489860	526160	389650	407100	290450	297870	304210	327710	28	28	28	28	28	28	28	28	2206000000	28				682
P23578	P23578	6	6	6	Acrosin;Acrosin light chain;Acrosin heavy chain	Acr		1	6	6	6	17.9	17.9	17.9	48.929	436	436	0	101.18	223220	218000	192320	203480	573940	587860	205510	211230	210690	207530	205490	212430	553630	569620	220410	224390	34	34	34	34	34	34	34	34	1953800000	36				683
P23591	P23591	9	9	9	GDP-L-fucose synthase	Tsta3		1	9	9	9	34	34	34	35.877	321	321	0	183.45	276330	303100	218140	219980	67611	67931	86163	91700	260710	286470	225110	226020	74721	77101	85709	89472	15	15	15	15	15	15	15	15	813280000	15				684
P23780	P23780	1	1	1	Beta-galactosidase	Glb1		1	1	1	1	1.9	1.9	1.9	73.12	647	647	0.0010697	2.8296	1934.2	2043	4262.9	4018.6	1768.6	1627.8	2161.2	2249.1	1840.5	1959.4	4194.8	3928.3	1889	1788.8	2152.6	2192.8	1	1	1	1	1	1	1	1	1713800	1				685
P23953	P23953	3	1	1	Carboxylesterase 1C	Ces1c		1	3	1	1	6.3	2.2	2.2	61.055	554	554	0	5.356	2034.5	1790.7	2109.1	2407.7	12829	12686	11281	10283	1922.4	1727.1	2333.2	2550	12361	12354	11375	10248	1	1	1	1	1	1	1	1	3470200	1				686
P24270	P24270	12	12	12	Catalase	Cat		1	12	12	12	25.6	25.6	25.6	59.795	527	527	0	76.056	191710	197420	240280	249120	186640	197430	182410	200050	181380	187980	242890	249020	189420	203520	183130	197280	17	17	17	17	17	17	17	17	172790000	17				687
P24369	P24369	12	12	12	Peptidyl-prolyl cis-trans isomerase B	Ppib		1	12	12	12	50	50	50	23.713	216	216	0	55.231	640100	675680	745010	759350	252490	261180	412580	441080	605280	641610	750640	758770	277080	294700	407640	427580	44	44	44	44	44	44	44	44	2512200000	49				688
P24452	P24452	3	3	3	Macrophage-capping protein	Capg		1	3	3	3	10.5	10.5	10.5	39.24	352	352	0	14.523	50778	53298	51770	52911	37358	39007	43931	47447	47974	50573	52864	53529	38171	40604	43811	46458	5	5	5	5	5	5	5	5	29528000	5				689
P24472	P24472	4	4	4	Glutathione S-transferase A4	Gsta4		1	4	4	4	18	18	18	25.564	222	222	0	13.823	224690	249810	534670	524870	96514	95570	105010	114990	214020	239740	523020	510350	116400	118160	105000	112620	18	18	18	18	18	17	18	18	2056600000	18				690
P24527	P24527	20	20	20	Leukotriene A-4 hydrolase	Lta4h		1	20	20	20	35	35	35	69.05	611	611	0	101.5	648490	718380	668420	668710	461110	452890	410840	444060	612720	681060	681760	678480	470820	471120	414050	438530	50	50	50	50	50	50	50	50	1285700000	50				691
P24547;P50096	P24547	12;1	12;1	12;1	Inosine-5-monophosphate dehydrogenase 2	Impdh2		2	12	12	12	26.7	26.7	26.7	55.814	514	514;514	0	37.306	328720	347420	311900	309350	78521	78556	88903	97376	310440	328950	317520	312940	89252	91562	88774	95283	15	15	15	15	15	15	15	15	339400000	17				692
P24549	P24549	16	16	8	Retinal dehydrogenase 1	Aldh1a1		1	16	16	8	25.1	25.1	13.6	54.467	501	501	0	109.09	482870	520190	1031200	1047900	371270	373460	446230	476870	459280	499080	1014700	1022800	402540	415370	444700	466140	39	39	39	39	39	39	39	39	2709900000	40				693
P24668	P24668	9	9	9	Cation-dependent mannose-6-phosphate receptor	M6pr		1	9	9	9	30.2	30.2	30.2	31.172	278	278	0	52.524	366220	401860	458260	457630	166530	175820	257020	269480	346480	381700	460220	457220	181070	195070	254310	261930	23	23	23	23	23	23	23	23	518040000	23				694
P24788	P24788	7	7	7	Cyclin-dependent kinase 11B	Cdk11b		1	7	7	7	8.2	8.2	8.2	91.512	784	784	0	12.012	186360	203440	134780	132960	50402	49266	59337	62570	175760	192130	140180	137910	54399	54532	59173	61173	9	9	9	9	9	9	9	9	44442000	9				695
P24823;P24822	P24823;P24822	2;1	2;1	2;1	Alkaline phosphatase, placental-like;Intestinal-type alkaline phosphatase	Alppl2;Iap	;	2	2	2	2	4.2	4.2	4.2	57.201	529	529;559	0	5.8825	36462	38497	38401	38862	28833	28119	65249	68011	34455	36535	39156	39302	29785	30232	64038	65415	2	2	2	2	2	2	2	2	9526700	2				696
P25206	P25206	16	16	16	DNA replication licensing factor MCM3	Mcm3		1	16	16	16	22.2	22.2	22.2	91.545	812	812	0	75.743	438660	465640	304140	300640	146890	147260	180560	197270	413620	439800	317970	312710	154670	158640	179810	192520	25	25	25	25	25	25	25	25	262590000	26				697
P25444	P25444	10	10	10	40S ribosomal protein S2	Rps2		1	10	10	10	28.3	28.3	28.3	31.231	293	293	0	25.359	764400	856180	681750	701490	175560	171440	294550	324060	721640	810010	696910	713660	200060	204150	290850	313280	38	38	38	38	38	38	38	38	5042000000	38				698
P25976	P25976	2	2	2	Nucleolar transcription factor 1	Ubtf		1	2	2	2	2.1	2.1	2.1	89.508	765	765	0.0032673	2.2745	19263	19939	17152	19703	9012	11142	13850	18861	18185	18912	17609	19895	9457.2	11964	13705	18283	2	2	2	2	2	2	2	2	4358900	2				699
P26039	P26039	31	31	24	Talin-1	Tln1		1	31	31	24	12.3	12.3	10	269.82	2541	2541	0	83.486	597120	632310	716710	739170	299720	300720	334520	360860	564760	600830	721890	737660	319410	328810	334190	353510	38	38	38	38	37	38	38	38	301810000	40				700
P26040	P26040	22	16	16	Ezrin	Ezr		1	22	16	16	28.3	20.1	20.1	69.406	586	586	0	29.664	347700	366730	324690	335030	241720	240130	405650	440860	328330	347620	333450	340710	248050	254490	400540	426490	21	21	21	21	21	21	21	21	353050000	22				701
P26041	P26041	10	3	3	Moesin	Msn		1	10	3	3	13.9	4.2	4.2	67.766	577	577	0	6.2606	40851	44282	59980	67161	34849	38413	36679	38223	38700	42270	60014	66398	36076	40477	36721	37722	5	5	5	5	5	5	5	5	49806000	5				702
P26043	P26043	25	25	18	Radixin	Rdx		1	25	25	18	31.6	31.6	23.3	68.542	583	583	0	66.863	704550	762730	984200	994960	269080	263370	370530	377750	667160	725640	981980	985740	302900	306350	367740	367870	44	44	44	44	44	44	44	44	992240000	46				703
P26231	P26231	7	7	5	Catenin alpha-1	Ctnna1		1	7	7	5	7.8	7.8	5.1	100.11	906	906	0	35.044	145900	150260	222860	222760	72629	71788	94205	105440	138270	143260	221710	219670	79776	81246	93659	102610	9	9	9	9	9	9	9	9	72998000	9				704
P26350	P26350	3	3	3	Prothymosin alpha;Prothymosin alpha, N-terminally processed;Thymosin alpha	Ptma		1	3	3	3	13.5	13.5	13.5	12.254	111	111	0	27.149	128930	159430	59932	56975	8533.3	8862.4	9542.6	10075	121410	150020	64922	63188	10860	11328	9532.8	9887.8	5	5	5	5	5	4	5	5	181330000	5				705
P26369	P26369	9	9	9	Splicing factor U2AF 65 kDa subunit	U2af2		1	9	9	9	17.1	17.1	17.1	53.516	475	475	0	35.974	311480	339980	203370	203060	60907	59967	86597	94079	293630	320850	213120	212160	67731	68847	85867	91381	16	16	16	16	16	16	16	16	605930000	16				706
P26443	P26443	20	20	20	Glutamate dehydrogenase 1, mitochondrial	Glud1		1	20	20	20	34.1	34.1	34.1	61.336	558	558	0	77.574	436950	449890	586510	617320	603380	599620	801640	861860	413630	429160	593360	616570	606530	618370	796420	839280	40	41	41	41	41	40	41	41	836700000	42				707
P26516	P26516	8	8	8	26S proteasome non-ATPase regulatory subunit 7	Psmd7		1	8	8	8	17.8	17.8	17.8	36.539	321	321	0	40.692	404930	464970	343310	340300	366550	376860	306490	341860	382180	440010	356640	353180	365620	380900	309760	338800	22	22	22	22	22	22	22	22	1319400000	23				708
P26638;REV__Q8VC85	P26638	15;1	15;1	15;1	Serine--tRNA ligase, cytoplasmic	Sars		2	15	15	15	30.7	30.7	30.7	58.388	512	512;133	0	103.3	331620	347880	363120	373150	135020	133560	138090	147710	313450	330160	367260	373810	145560	147850	138390	145150	23	23	23	23	23	23	23	23	661970000	23				709
P26645	P26645	2	2	2	Myristoylated alanine-rich C-kinase substrate	Marcks		1	2	2	2	11	11	11	29.661	309	309	0	31.981	34070	34573	68597	74101	12525	12619	15003	15430	32382	33194	67425	71998	15088	15874	14954	15106	3	3	3	3	3	3	3	3	21718000	3				710
P26883	P26883	4	4	4	Peptidyl-prolyl cis-trans isomerase FKBP1A	Fkbp1a		1	4	4	4	50.9	50.9	50.9	11.922	108	108	0	23.029	194270	201620	178230	183870	94767	96841	82882	88674	183430	191040	182640	186400	98566	102530	83597	87841	17	17	17	17	17	17	17	17	801920000	18				711
P27046	P27046	14	14	13	Alpha-mannosidase 2	Man2a1		1	14	14	13	12.8	12.8	12.1	131.63	1150	1150	0	74.065	300440	314620	363730	358440	140620	148500	173190	186180	284180	298850	366020	358230	151320	162280	172460	182110	19	19	19	19	19	19	19	19	145400000	21				712
P27048;P63163	P27048;P63163	5;3	5;3	5;3	Small nuclear ribonucleoprotein-associated protein B;Small nuclear ribonucleoprotein-associated protein N	Snrpb;Snrpn	;	2	5	5	5	16	16	16	23.656	231	231;240	0	40.238	201130	202300	149770	146250	56194	53596	65388	82915	189710	191220	155410	150440	60618	59808	65233	80568	10	10	10	10	10	10	10	10	374420000	10				713
P27546	P27546	31	31	31	Microtubule-associated protein 4	Map4		1	31	31	31	28.7	28.7	28.7	117.43	1125	1125	0	177.92	1574800	1695300	1513000	1502500	397650	408940	422430	472530	1487300	1605200	1539300	1520800	448600	470440	422770	463550	60	60	60	60	59	59	60	59	1420800000	65				714
P27601	P27601	3	3	3	Guanine nucleotide-binding protein subunit alpha-13	Gna13		1	3	3	3	6.9	6.9	6.9	44.054	377	377	0	7.0511	43898	47471	74430	74811	19644	17022	21016	25701	41643	45297	73679	73496	22153	20339	21028	24991	3	3	3	3	3	3	3	3	22237000	3				715
P27612	P27612	28	28	28	Phospholipase A-2-activating protein	Plaa		1	28	28	28	42.4	42.4	42.4	87.22	794	794	0	169.44	1122100	1204200	1032700	1047100	401040	402520	474300	525360	1059500	1140200	1055700	1062900	431090	444050	472920	513160	55	55	55	55	55	55	55	55	1382000000	57				716
P27641	P27641	4	4	4	X-ray repair cross-complementing protein 5	Xrcc5		1	4	4	4	6.7	6.7	6.7	83.056	732	732	0	13.897	51289	53522	32777	37635	14541	16275	16788	18314	48346	50582	34492	38830	15417	17648	16753	17984	5	5	5	5	5	5	5	5	48975000	5				717
P27659	P27659	16	16	16	60S ribosomal protein L3	Rpl3		1	16	16	16	29.8	29.8	29.8	46.109	403	403	0	71.825	1172900	1285400	1056800	1054900	257600	249040	496970	531260	1107300	1216100	1079300	1073000	296880	299820	489220	512230	39	39	39	39	39	38	39	39	3730000000	41				718
P27661	P27661	7	7	6	Histone H2AX	H2afx		1	7	7	6	26.6	26.6	21.7	15.142	143	143	0	14.621	1244400	1371000	928520	906010	232740	226480	343440	358150	1173800	1294700	961470	937400	265730	266770	340200	347800	39	39	39	39	39	39	39	39	24139000000	39				719
P27699	P27699	2	2	2	cAMP-responsive element modulator	Crem		1	2	2	2	2.8	2.8	2.8	38.516	357	357	0	11.183	60654	63585	41149	43335	11698	16988	18303	16429	57186	60073	42967	44799	13123	18542	18103	16234	3	3	3	3	3	3	3	3	32704000	4				720
P27773	P27773	29	29	29	Protein disulfide-isomerase A3	Pdia3		1	29	29	29	46.5	46.5	46.5	56.678	505	505	0	323.31	3774700	4159000	4111500	4032500	946650	943260	1966900	2131200	3567700	3941400	4150200	4057100	1102900	1141000	1933400	2052400	210	210	210	210	209	209	209	209	44433000000	217				721
P27786	P27786	1	1	1	Steroid 17-alpha-hydroxylase/17,20 lyase	Cyp17a1		1	1	1	1	2.8	2.8	2.8	57.637	507	507	0.00066021	3.1473	11219	10508	15647	17210	5926.5	5485.1	4724.3	5232	10623	10037	15639	16903	6359.2	6139.5	4785.4	5173.2	1	1	1	1	1	1	1	1	6089500	1				722
P28028;P04627	P28028;P04627	6;3	6;3	3;1	Serine/threonine-protein kinase B-raf;Serine/threonine-protein kinase A-Raf	Braf;Araf	;	2	6	6	3	8.1	8.1	4.5	88.779	804	804;604	0	15.265	218140	228070	182540	199100	57248	58357	54013	60032	205860	215920	187580	201760	62934	66207	54304	59163	10	10	10	10	10	10	10	10	68765000	10				723
P28271	P28271	14	14	13	Cytoplasmic aconitate hydratase	Aco1		1	14	14	13	14.3	14.3	13.4	98.124	889	889	0	36.504	456290	484710	779710	819910	207110	196700	264080	292920	432880	463140	771640	803530	233860	232790	262680	284940	27	27	27	27	27	27	27	27	467920000	27				724
P28352	P28352	7	7	7	DNA-(apurinic or apyrimidinic site) lyase;DNA-(apurinic or apyrimidinic site) lyase, mitochondrial	Apex1		1	7	7	7	28.7	28.7	28.7	35.49	317	317	0	61.639	230420	247090	144280	142330	53133	57642	57422	60014	217180	233150	151930	149420	57379	62807	57433	59115	12	12	12	12	12	12	12	12	340210000	12				725
P28474;Q64437	P28474	10;2	10;2	10;2	Alcohol dehydrogenase class-3	Adh5		2	10	10	10	24.9	24.9	24.9	39.547	374	374;374	0	48.568	573050	613670	805080	795540	388930	386370	394120	425180	542660	584110	805780	790830	408480	414000	395130	417880	32	32	32	32	32	32	32	32	1185200000	35				726
P28656	P28656	6	4	4	Nucleosome assembly protein 1-like 1	Nap1l1		1	6	4	4	15.3	12.5	12.5	45.345	391	391	0	10.189	193130	200850	182940	193940	41593	45113	54487	61814	182390	190330	186190	195130	48161	53525	54155	60283	7	7	7	7	7	7	7	7	104060000	7				727
P28658	P28658	14	14	14	Ataxin-10	Atxn10		1	14	14	14	31.4	31.4	31.4	53.706	475	475	0	124.03	559810	593380	516630	527140	135900	159880	165160	175090	528580	561880	526980	533680	153580	180800	164530	172120	35	35	35	35	35	35	35	35	584660000	37				728
P28659	P28659	5	5	3	CUGBP Elav-like family member 1	Celf1		1	5	5	3	6.8	6.8	4.7	52.107	486	486	0	7.9905	145780	164770	125200	120920	26807	24522	34764	36193	137600	155720	128230	123950	31361	29910	34562	35217	6	6	6	6	6	6	6	6	63071000	6				729
P28660	P28660	7	7	7	Nck-associated protein 1	Nckap1		1	7	7	7	5.9	5.9	5.9	128.78	1128	1128	0	15.341	76218	79211	123290	124490	39999	38714	55302	51947	72269	75599	122380	122460	44003	43889	54879	50695	7	7	7	7	7	7	7	7	409480000	7				730
P28738	P28738	11	1	1	Kinesin heavy chain isoform 5C	Kif5c		1	11	1	1	9.9	0.9	0.9	109.27	956	956	0.0019032	2.6917	24568	25366	21203	21828	5072.3	5027.8	6432.7	6965.3	23189	24009	21717	22125	5821.2	5977.7	6399.8	6790.5	1	1	1	1	1	1	1	1	5905200	1				731
P28740	P28740	20	20	17	Kinesin-like protein KIF2A	Kif2a		1	20	20	17	25.5	25.5	20.9	79.755	705	705	0	89.2	886540	948670	687800	703480	222710	227260	259580	280460	836350	896820	710870	721680	244460	255660	258950	274480	44	44	44	44	44	44	44	44	798660000	46				732
P28741;P33174	P28741	22;1	22;1	20;1	Kinesin-like protein KIF3A	Kif3a		2	22	22	20	31.2	31.2	27.8	80.169	701	701;1231	0	70.884	808580	857100	714150	720190	236190	254250	287370	308040	763300	811210	731350	732400	258720	282650	286270	301660	46	46	46	46	46	46	46	46	773000000	46				733
P28843	P28843	4	4	4	Dipeptidyl peptidase 4;Dipeptidyl peptidase 4 membrane form;Dipeptidyl peptidase 4 soluble form	Dpp4		1	4	4	4	4.9	4.9	4.9	87.436	760	760	0	10.784	24263	25145	22748	25842	48401	52237	91762	99689	22912	23932	23861	26602	47913	53204	90364	96350	5	5	5	5	5	5	5	5	46878000	5				734
P29037;Q6SJ95	P29037;Q6SJ95	5;3	5;3	5;3	TATA-box-binding protein;TATA box-binding protein-like protein 2	Tbp;Tbpl2	;	2	5	5	5	13.3	13.3	13.3	34.709	316	316;350	0	7.9703	151790	169770	92964	91189	36961	38912	45825	46885	143050	160130	98143	96447	39659	42338	45622	45923	5	5	5	5	5	5	5	5	96048000	6				735
P29121	P29121	3	3	3	Proprotein convertase subtilisin/kexin type 4	Pcsk4		1	3	3	3	4.7	4.7	4.7	73.213	655	655	0	7.3435	32815	32774	25849	33113	46112	49801	25963	24600	30959	31153	27292	33795	45063	49202	26824	25342	3	3	3	3	3	3	3	3	23120000	3				736
P29341	P29341	27	27	27	Polyadenylate-binding protein 1	Pabpc1		1	27	27	27	36.8	36.8	36.8	70.67	636	636	0	243.6	2669500	2893700	2285600	2307600	551510	603470	651210	657730	2519600	2737000	2342400	2352300	631400	697440	649340	646680	137	137	137	137	136	134	136	136	11314000000	144				737
P29391;P49945	P29391;P49945	3;2	3;2	3;2	Ferritin light chain 1;Ferritin light chain 2	Ftl1;Ftl2	;	2	3	3	3	28.4	28.4	28.4	20.802	183	183;183	0	60.072	57656	59203	43972	46800	33975	34615	34392	36411	54388	56035	45823	48055	34506	35869	34482	35850	4	4	4	4	4	4	4	4	71287000	4				738
P29416	P29416	3	3	3	Beta-hexosaminidase subunit alpha	Hexa		1	3	3	3	5.3	5.3	5.3	60.612	528	528	0	10.536	60806	63851	69336	72314	115010	114200	66473	66699	57490	60805	71405	73432	112640	112940	68558	67827	4	4	4	4	4	4	4	4	105650000	4				739
P29595	P29595	1	1	1	NEDD8	Nedd8		1	1	1	1	11.1	11.1	11.1	8.9723	81	81	0.0077396	2.0352	9349.9	9843.1	8511.5	7700.5	4968.6	4771.1	5098.3	5723.2	8827.8	9313.8	8733.5	7900.5	5140	5023.3	5108.9	5606.7	1	1	1	1	1	1	1	1	3511500	1				740
P29699;CON__P12763	P29699	5;1	5;1	5;1	Alpha-2-HS-glycoprotein	Ahsg		2	5	5	5	16.2	16.2	16.2	37.325	345	345;359	0	36.949	75647	76534	81246	90112	211630	198060	186180	196310	71493	73035	85174	92168	205990	196370	187740	193770	7	7	7	7	7	7	7	7	85552000	7				741
P29758	P29758	9	9	9	Ornithine aminotransferase, mitochondrial	Oat		1	9	9	9	21.9	21.9	21.9	48.354	439	439	0	38.204	161260	172590	254350	261610	89243	89827	116250	130530	152860	164630	252820	257840	97161	100800	115560	127070	15	15	15	15	15	15	15	15	367510000	15				742
P29788	P29788	1	1	1	Vitronectin	Vtn		1	1	1	1	2.5	2.5	2.5	54.848	478	478	0.0016956	2.7353	4813.8	5344.4	5296.2	5781.6	3306.3	3518.2	5733.6	5185	4550.2	5075.3	5376.5	5811	3433.3	3735.5	5657.1	5045.3	1	1	1	1	1	1	1	1	1239200	1				743
P30115	P30115	4	3	3	Glutathione S-transferase A3	Gsta3		1	4	3	3	14.9	10	10	25.36	221	221	0.00022538	3.4458	70801	73343	118800	120730	38233	40866	50774	51436	67157	70066	117760	118600	42076	45723	50444	50304	5	5	5	5	5	5	5	5	69789000	5				744
P30276	P30276	1	1	1	G2/mitotic-specific cyclin-B2	Ccnb2		1	1	1	1	2.5	2.5	2.5	45.382	398	398	0.003276	2.3106	11517	11507	10451	11004	6268.1	6807.3	6635.9	7057.9	10874	10911	10728	11137	6474.2	7137.6	6642	6953.4	1	1	1	1	1	1	1	1	4392500	1				745
P30416	P30416	28	28	28	Peptidyl-prolyl cis-trans isomerase FKBP4;Peptidyl-prolyl cis-trans isomerase FKBP4, N-terminally processed	Fkbp4		1	28	28	28	52.6	52.6	52.6	51.572	458	458	0	171.45	2335500	2530900	2058600	2044300	496830	511330	633650	676620	2204700	2394100	2105500	2081700	569420	598280	630290	660590	111	111	111	111	111	109	111	111	6543300000	111				746
P30677	P30677	4	3	3	Guanine nucleotide-binding protein subunit alpha-14	Gna14		1	4	3	3	12.4	9.3	9.3	41.527	355	355	0	8.134	27538	28275	45085	46180	15841	15310	19771	19492	26114	27007	44751	45374	17233	17181	19679	19055	3	3	3	3	3	3	3	3	7977200	3				747
P30681	P30681	13	13	11	High mobility group protein B2	Hmgb2		1	13	13	11	43.3	43.3	35.7	24.162	210	210	0	64.076	1735400	1914300	880230	863280	193670	201810	221000	237120	1634500	1803400	944950	928800	225110	238160	220620	232470	44	44	44	44	44	44	44	44	3103900000	45				748
P30999	P30999	9	9	9	Catenin delta-1	Ctnnd1		1	9	9	9	8.8	8.8	8.8	104.92	938	938	0	29.313	248400	256770	281850	288770	77730	79733	103790	101030	234850	243790	284080	288220	87350	91783	103100	98779	12	12	12	12	12	12	12	12	133430000	12				749
P31230	P31230	10	10	10	Aminoacyl tRNA synthase complex-interacting multifunctional protein 1;Endothelial monocyte-activating polypeptide 2	Aimp1		1	10	10	10	42.3	42.3	42.3	33.997	310	310	0	74.241	294430	320980	228630	248130	106380	101930	151670	170180	277760	303580	236800	254110	112640	112620	150380	165030	18	18	18	18	17	17	17	18	463570000	19				750
P31254	P31254	20	13	13	Ubiquitin-like modifier-activating enzyme 1 Y	Uba1y		1	20	13	13	19.5	14.1	14.1	118.04	1058	1058	0	49.976	435130	465320	335110	344990	167180	176210	170810	186270	410480	440000	347490	354820	175120	187750	171190	183360	24	24	24	24	24	24	24	23	506440000	24				751
P31324	P31324	3	1	1	cAMP-dependent protein kinase type II-beta regulatory subunit	Prkar2b		1	3	1	1	8.9	1.9	1.9	46.167	416	416	1	-2	24290	26163	31872	33155	10524	8954.6	10912	11259	22989	24880	31919	32893	11506	10340	10931	11011	1	1	1	1	1	1	1	1	8307400	1	+			752
P31428	P31428	2	2	2	Dipeptidase 1	Dpep1		1	2	2	2	4.6	4.6	4.6	45.722	410	410	0	4.0566	39705	38278	64362	67851	20110	18388	18445	21622	37649	36612	63869	66413	22112	21181	18566	21197	3	3	3	3	3	3	3	3	17658000	3				753
P31750	P31750	1	1	1	RAC-alpha serine/threonine-protein kinase	Akt1		1	1	1	1	1.9	1.9	1.9	55.707	480	480	0.0016971	2.74	42969	50249	48535	48789	28976	28905	29545	33283	40623	47654	49180	49321	29924	30497	29614	32655	3	3	3	3	3	3	3	3	6901900	3				754
P31786	P31786	3	3	3	Acyl-CoA-binding protein	Dbi		1	3	3	3	40.2	40.2	40.2	10	87	87	0	26.341	150300	159960	135610	135510	38100	46795	51064	51463	141900	151400	138570	137710	42705	52022	50718	50581	7	7	7	7	7	7	7	7	234160000	7				755
P31938	P31938	4	1	1	Dual specificity mitogen-activated protein kinase kinase 1	Map2k1		1	4	1	1	7.4	2	2	43.474	393	393	0.0060072	2.1098	16602	18288	12968	13288	10057	8869.9	11148	11511	15663	17294	13490	13719	10224	9313.3	11140	11246	1	1	1	1	1	1	1	1	6214600	1				756
P32020	P32020	9	9	9	Non-specific lipid-transfer protein	Scp2		1	9	9	9	15	15	15	59.125	547	547	0	25.176	249000	260370	283600	287590	218980	210900	323760	360480	235420	247400	288050	289290	223690	222460	320690	349340	12	12	12	12	12	12	12	12	246760000	12				757
P32037	P32037	7	7	7	Solute carrier family 2, facilitated glucose transporter member 3	Slc2a3		1	7	7	7	11.8	11.8	11.8	53.478	493	493	0	121.15	780630	811250	817940	850130	1786200	1787800	1865200	2127500	737640	772480	853110	874000	1748200	1784100	1867900	2084800	121	121	121	121	121	121	121	121	64121000000	126				758
P32067	P32067	13	13	13	Lupus La protein homolog	Ssb		1	13	13	13	28	28	28	47.756	415	415	0	64.345	821380	894030	503380	503400	158120	162590	175350	190750	774110	843410	530720	529130	174110	182640	175220	187020	33	33	33	33	33	33	33	33	944790000	34				759
P32233	P32233	5	5	5	Developmentally-regulated GTP-binding protein 1	Drg1		1	5	5	5	16.3	16.3	16.3	40.512	367	367	0	19.818	90972	98052	75467	81522	31623	35870	39136	39397	85850	92807	77729	83062	33749	38801	38965	38723	8	8	8	8	8	8	8	8	84999000	8				760
P32261	P32261	1	1	1	Antithrombin-III	Serpinc1		1	1	1	1	3	3	3	52.003	465	465	1	-2	64234	54424	37286	49947	4296.1	3693.5	8735.4	9354.9	60526	51531	39399	50302	5834.4	6135.9	8590.2	8990.3	1	1	1	1	1	1	1	1	46893000	1	+			761
P32507	P32507	8	8	8	Nectin-2	Pvrl2		1	8	8	8	19.8	19.8	19.8	57.317	530	530	0	69.19	157050	164300	273450	280500	73314	74479	85203	86772	149020	157030	270450	274890	82568	86044	85005	85097	18	18	18	18	18	18	18	18	274550000	18				762
P32766	P32766	5	5	5	Cystatin-8	Cst8		1	5	5	5	26.1	26.1	26.1	16.288	142	142	0	20.12	77235	86625	76231	86040	23318	25434	37398	41966	72956	82125	77482	86506	25911	29253	36968	40707	6	6	6	6	6	6	6	6	112810000	6				763
P32921	P32921	11	11	11	Tryptophan--tRNA ligase, cytoplasmic;T1-TrpRS;T2-TrpRS	Wars		1	11	11	11	24.3	24.3	24.3	54.357	481	481	0	45.717	347060	372650	316240	331180	121080	118730	147710	162400	327680	352900	323450	335570	130410	132250	147130	158390	21	21	21	21	21	21	21	21	301280000	21				764
P33175	P33175	9	1	1	Kinesin heavy chain isoform 5A	Kif5a		1	9	1	1	7.9	0.7	0.7	117.02	1027	1027	1	-2	70679	72945	56044	57759	18507	18548	24829	25998	66684	68998	57835	58964	20305	20968	24660	25336	2	2	2	2	2	2	2	2	34241000	2	+			765
P33215	P33215	4	4	4	Protein NEDD1	Nedd1		1	4	4	4	7.4	7.4	7.4	71.292	660	660	0	39.378	71935	75299	62108	61689	16526	17535	20908	23625	67898	71243	63638	62787	18654	20137	20802	23053	4	4	4	4	4	4	4	4	29853000	5				766
P33611	P33611	2	2	2	DNA polymerase alpha subunit B	Pola2		1	2	2	2	3.2	3.2	3.2	66.213	600	600	0.00044316	3.2321	71908	75376	62310	65412	25238	27887	34432	34776	67875	71373	63968	66445	27067	30377	34182	34021	3	3	3	3	3	3	3	3	11070000	3				767
P34022	P34022	10	10	10	Ran-specific GTPase-activating protein	Ranbp1		1	10	10	10	60.1	60.1	60.1	23.596	203	203	0	76.179	630240	689560	463460	468200	92510	89741	142350	154690	594420	651280	480080	482910	109870	111180	140850	149880	31	31	31	31	30	29	31	31	2161100000	31				768
P34152	P34152	1	1	1	Focal adhesion kinase 1	Ptk2		1	1	1	1	0.9	0.9	0.9	123.54	1090	1090	0.0032653	2.2626	20875	21157	18205	16586	4483.3	4758.2	5837	6372.9	19705	20010	18635	16936	5123.3	5455.7	5802.4	6219.7	1	1	1	1	1	1	1	1	6311300	1				769
P34884	P34884	2	2	2	Macrophage migration inhibitory factor	Mif		1	2	2	2	13.9	13.9	13.9	12.504	115	115	0	4.7945	37224	38030	36552	36670	34223	39394	30203	30458	35160	36096	37534	37323	34357	39724	30452	30432	4	4	4	4	4	4	4	4	107740000	4				770
P35123	P35123	21	21	20	Ubiquitin carboxyl-terminal hydrolase 4	Usp4		1	21	21	20	24.8	24.8	23.8	108.34	962	962	0	103.53	576150	607690	506380	538010	260200	265470	279640	301150	543870	575600	520240	546270	272040	284290	279740	295630	38	38	38	38	38	38	38	38	630890000	38				771
P35235	P35235	5	5	5	Tyrosine-protein phosphatase non-receptor type 11	Ptpn11		1	5	5	5	8.2	8.2	8.2	68.46	597	597	0	11.12	63491	62057	89525	93284	27729	28603	30238	32367	60126	59181	89340	91910	30584	32324	30234	31777	5	5	5	5	5	5	5	5	40230000	5				772
P35278	P35278	6	6	4	Ras-related protein Rab-5C	Rab5c		1	6	6	4	31	31	20.8	23.412	216	216	0	34.8	180340	182730	200790	217170	110920	114040	129030	142860	170480	173720	203470	216920	115420	121830	128730	139740	21	21	21	21	21	21	21	21	590540000	22				773
P35279;P61294;Q8BHD0	P35279	9;4;1	9;4;1	9;4;1	Ras-related protein Rab-6A	Rab6a		3	9	9	9	33.7	33.7	33.7	23.59	208	208;208;217	0	91.209	525020	545040	484900	483610	158170	163100	192970	204050	495740	516130	495080	489900	173560	182530	192210	199600	30	30	30	30	30	30	30	30	2002900000	31				774
P35282	P35282	2	2	2	Ras-related protein Rab-21	Rab21		1	2	2	2	10.8	10.8	10.8	24.106	222	222	0	8.4215	31920	27202	28723	34711	16925	18179	17218	14282	30135	25888	29497	34544	17495	19192	17260	14257	2	2	2	2	2	2	2	2	20669000	2				775
P35285	P35285	4	4	2	Ras-related protein Rab-22A	Rab22a		1	4	4	2	22.7	22.7	11.3	21.802	194	194	0	15.508	92985	93795	111830	115040	93696	92843	72032	77011	87947	89272	113380	115160	94454	95139	73093	76658	10	10	10	10	10	10	10	10	141240000	10				776
P35288	P35288	2	2	2	Ras-related protein Rab-23	Rab23		1	2	2	2	8.4	8.4	8.4	26.678	237	237	0	32.348	28307	26276	26219	30169	8052.2	9475.8	10536	11103	26729	24957	26757	30095	8913.1	10684	10472	10886	2	2	2	2	2	2	2	2	14491000	3				777
P35290	P35290	3	3	3	Ras-related protein Rab-24	Rab24		1	3	3	3	14.3	14.3	14.3	23.144	203	203	0	8.0677	102930	110470	95287	99373	40106	40533	45027	49150	97190	104630	97417	100680	42725	44320	44975	48131	6	6	6	6	6	6	6	6	60941000	6				778
P35293	P35293	8	8	8	Ras-related protein Rab-18	Rab18		1	8	8	8	43.7	43.7	43.7	23.035	206	206	0	47.847	335010	362480	334810	337610	100590	103780	125450	140020	316470	343410	340030	340810	111590	117860	124870	136620	27	27	27	27	27	27	27	27	545220000	27				779
P35486	P35486	10	9	9	Pyruvate dehydrogenase E1 component subunit alpha, somatic form, mitochondrial	Pdha1		1	10	9	9	21.8	19.2	19.2	43.231	390	390	0	33.341	296970	308110	318730	348070	333220	342200	438860	456170	280660	293010	326170	350890	334680	351730	436120	445270	36	36	36	36	36	36	36	36	2110500000	38				780
P35487	P35487	25	25	24	Pyruvate dehydrogenase E1 component subunit alpha, testis-specific form, mitochondrial	Pdha2		1	25	25	24	55	55	52.4	43.412	391	391	0	186.32	2171900	2297500	2233700	2274900	2618300	2599100	4227400	4655300	2052100	2181700	2295900	2316400	2627500	2686400	4178000	4506100	253	252	253	253	253	252	253	253	56842000000	256				781
P35505	P35505	2	2	2	Fumarylacetoacetase	Fah		1	2	2	2	4.3	4.3	4.3	46.175	419	419	0	4.0133	7789.8	7686.1	15145	14557	4087.1	5318.6	4425.3	5258.3	7400.6	7364.3	14924	14236	4594.5	5855.9	4425.8	5191	2	2	2	2	2	2	2	2	8641300	2				782
P35546	P35546	1	1	1	Proto-oncogene tyrosine-protein kinase receptor Ret;Soluble RET kinase fragment;Extracellular cell-membrane anchored RET cadherin 120 kDa fragment	Ret		1	1	1	1	0.8	0.8	0.8	123.87	1115	1115	0.0065816	2.0802	9560.4	11053	10635	10552	17689	17405	19552	20432	9037.5	10501	10967	10838	17439	17470	19540	20032	1	1	1	1	1	1	1	1	100440000	1				783
P35550	P35550	5	5	4	rRNA 2-O-methyltransferase fibrillarin	Fbl		1	5	5	4	15.9	15.9	11.6	34.306	327	327	0	12.558	248000	264850	149570	149160	50719	49550	58506	65231	233710	249860	157990	156810	55348	55651	58384	63698	7	7	7	7	7	7	7	7	129220000	8				784
P35564	P35564	32	32	32	Calnexin	Canx		1	32	32	32	39.1	39.1	39.1	67.277	591	591	0	323.31	2637200	2939800	3100600	3003100	703520	677020	1246000	1309900	2493900	2787600	3116800	3011500	818970	818180	1228900	1265700	127	127	127	127	127	127	127	127	15220000000	127				785
P35585;Q9WVP1	P35585	10;2	10;2	10;2	AP-1 complex subunit mu-1	Ap1m1		2	10	10	10	24.6	24.6	24.6	48.542	423	423;423	0	40.585	539400	583730	494250	503800	210880	217000	248750	274970	509290	552700	505680	511980	224500	236240	248050	268850	28	28	28	28	28	28	28	28	1347700000	29				786
P35601	P35601	2	2	2	Replication factor C subunit 1	Rfc1		1	2	2	2	1.9	1.9	1.9	125.98	1131	1131	0	4.1797	19920	19684	16739	17424	6059.8	8060.8	7405.5	8431.3	18799	18644	17209	17683	6567.6	8665	7376.1	8303.5	2	2	2	2	2	2	2	2	2442200	2				787
P35700	P35700	14	14	13	Peroxiredoxin-1	Prdx1		1	14	14	13	48.7	48.7	44.7	22.176	199	199	0	84.68	1664400	1832100	1339700	1329300	310300	313640	475140	514830	1570400	1731500	1378800	1364500	359040	373550	470210	499450	88	88	88	88	88	88	88	88	15211000000	89				788
P35761	P35761	4	4	4	Dual specificity protein kinase TTK	Ttk		1	4	4	4	3.9	3.9	3.9	96.21	856	856	0	5.3234	80075	83897	74179	82160	40402	43944	36114	42664	75610	79563	75982	82938	41951	46531	36391	42151	4	4	4	4	4	4	4	4	12966000	4				789
P35821	P35821	8	8	8	Tyrosine-protein phosphatase non-receptor type 1	Ptpn1		1	8	8	8	21.1	21.1	21.1	49.593	432	432	0	23.035	211880	222270	253120	251090	74153	72198	85074	86464	200390	211050	254500	250580	82452	82472	84913	84709	12	12	12	12	12	12	12	12	126730000	12				790
P35831	P35831	2	2	2	Tyrosine-protein phosphatase non-receptor type 12	Ptpn12		1	2	2	2	2.3	2.3	2.3	86.525	775	775	0.0077427	2.0354	26918	28962	24040	21898	12250	11690	16239	19230	25412	27393	24670	22502	12855	12596	16134	18654	2	2	2	2	2	2	2	2	7918000	2				791
P35846	P35846	3	3	3	Folate receptor alpha	Folr1		1	3	3	3	12.5	12.5	12.5	29.449	255	255	0	11.08	41385	43629	89060	87112	21882	23806	33792	34131	39367	41836	87455	84949	25081	27555	33434	33239	3	3	3	3	3	3	3	3	40805000	3				792
P35922	P35922	10	7	7	Fragile X mental retardation protein 1 homolog	Fmr1		1	10	7	7	17.3	11.6	11.6	68.988	614	614	0	27.975	153180	173650	145860	147690	37755	36124	40806	45570	144660	164340	148480	149840	42708	42387	40813	44563	9	9	9	9	9	9	9	9	101770000	9				793
P35979	P35979	7	7	7	60S ribosomal protein L12	Rpl12		1	7	7	7	50.3	50.3	50.3	17.804	165	165	0	50.808	547620	590160	492330	515110	140200	138640	245890	268460	517010	558700	503230	521970	157480	162700	242550	259380	25	25	25	25	24	24	25	25	2067100000	26				794
P35980	P35980	4	4	4	60S ribosomal protein L18	Rpl18		1	4	4	4	23.4	23.4	23.4	21.644	188	188	0	46.754	192970	209340	171810	174310	63712	77851	118840	115340	182170	198150	175960	177630	69378	84733	117070	112220	14	14	14	14	14	13	14	14	1075900000	14				795
P36536	P36536	5	5	3	GTP-binding protein SAR1a	Sar1a		1	5	5	3	16.2	16.2	6.6	22.371	198	198	0	13.057	226750	235040	204890	208730	55704	63778	63943	71356	214080	222570	209310	211330	62598	72089	63820	70085	9	9	9	9	9	9	9	9	319920000	10				796
P36552	P36552	1	1	1	Oxygen-dependent coproporphyrinogen-III oxidase, mitochondrial	Cpox		1	1	1	1	2.9	2.9	2.9	49.714	443	443	0.001072	2.8528	7684.2	7012.1	8144.2	7836.7	5406.9	4840.3	4814.4	5295.8	7261.6	6662.1	8290.2	7862	5534.3	5083.4	4852.2	5206	1	1	1	1	1	1	1	1	4548100	1				797
P36916	P36916	8	8	8	Guanine nucleotide-binding protein-like 1	Gnl1		1	8	8	8	13.3	13.3	13.3	68.77	607	607	0	86.095	415110	417910	328920	354480	126080	156330	163680	155950	391650	395630	339730	360670	135900	168640	162720	153890	18	18	18	18	18	18	18	18	459820000	18				798
P36993;REV__P59279	P36993	14;1	14;1	12;1	Protein phosphatase 1B	Ppm1b		2	14	14	12	36.7	36.7	31.3	42.795	390	390;216	0	79.959	728540	775050	587990	604390	595710	594060	537620	570640	687420	733760	612440	623250	596030	604550	541520	564050	44	44	44	44	44	44	44	44	1827100000	44				799
P37040	P37040	11	11	11	NADPH--cytochrome P450 reductase	Por		1	11	11	11	14	14	14	77.043	678	678	0	38.194	400270	426010	523630	519840	143520	142140	199440	216700	378820	404910	524010	516720	161520	164870	197890	210660	22	22	22	22	22	22	22	22	632520000	22				800
P37804	P37804	6	6	6	Transgelin	Tagln		1	6	6	6	28.4	28.4	28.4	22.576	201	201	0	17.172	43212	40316	42293	48759	99460	104200	120790	126480	40815	38486	44400	49787	97410	104010	120340	123850	9	9	9	9	9	9	9	9	157650000	10				801
P37913	P37913	5	5	5	DNA ligase 1	Lig1		1	5	5	5	6.3	6.3	6.3	102.29	916	916	0	14.289	145760	155670	89368	91559	34805	33402	33379	37676	137370	146900	94325	95881	37304	36910	33537	36993	4	4	4	4	4	4	4	4	49193000	5				802
P38060;Q8JZS7	P38060	7;2	7;2	7;2	Hydroxymethylglutaryl-CoA lyase, mitochondrial	Hmgcl		2	7	7	7	18.2	18.2	18.2	34.238	325	325;343	0	114.2	235490	216090	279320	282490	121100	119490	165310	179630	222710	205670	281580	280500	129010	131100	164110	174690	12	12	12	12	12	12	12	12	232190000	12				803
P38647	P38647	41	40	40	Stress-70 protein, mitochondrial	Hspa9		1	41	40	40	49.5	49.5	49.5	73.46	679	679	0	323.31	1946500	2064700	2228500	2234100	1894100	1933900	2298400	2433000	1840400	1961900	2265600	2253400	1918500	1996600	2289800	2379500	153	153	153	153	153	153	153	153	13501000000	154				804
P39053	P39053	5	1	1	Dynamin-1	Dnm1		1	5	1	1	5.5	1	1	97.802	867	867	1	-2	0	0	0	0	0	0	0	0	0	0	0	0	0	0	0	0	0	0	0	0	0	0	0	0	0	1	+			805
P39054	P39054	18	18	11	Dynamin-2	Dnm2		1	18	18	11	20	20	12.6	98.144	870	870	0	72.574	479160	508920	452050	462820	135520	161060	177520	188710	452490	482060	460720	468150	150490	179190	176440	185030	33	33	33	33	33	33	33	33	670780000	33				806
P39061	P39061	2	2	2	Collagen alpha-1(XVIII) chain;Endostatin	Col18a1		1	2	2	2	1	1	1	182.17	1774	1774	0	10.545	24387	24402	25310	29417	21366	21261	58354	62176	23043	23214	25868	29479	22056	23154	57100	59613	2	2	2	2	2	2	2	2	24763000	2				807
P39429	P39429	4	4	4	TNF receptor-associated factor 2	Traf2		1	4	4	4	6	6	6	56.026	501	501	0	6.2968	65648	74078	65703	64216	18022	18737	21041	22794	62016	70127	66692	65109	20230	21367	20989	22319	4	4	4	4	4	4	4	4	17447000	4				808
P39447	P39447	23	23	23	Tight junction protein ZO-1	Tjp1		1	23	23	23	15.8	15.8	15.8	194.74	1745	1745	0	183.46	512350	539640	545490	543350	166520	170610	177970	188070	484190	511710	551980	545920	183970	192050	178080	184830	31	31	31	31	31	31	31	31	252760000	34				809
P39655	P39655	2	2	2	Arachidonate 12-lipoxygenase, 12S-type	Alox12		1	2	2	2	3	3	3	75.389	663	663	0	3.8568	19056	17225	26621	35288	9582.3	14896	12734	10938	18045	16537	26598	34452	10405	16034	12651	10960	3	3	3	3	3	3	3	3	9403600	3				810
P39688	P39688	5	5	3	Tyrosine-protein kinase Fyn	Fyn		1	5	5	3	8.2	8.2	4.7	60.674	537	537	0	8.2495	37204	35522	58624	63732	38423	39105	30196	35844	35268	34026	58561	62659	39312	40899	30608	35505	4	4	4	4	4	4	4	4	31791000	5				811
P39749;CON__P01030;CON__ENSEMBL:ENSBTAP00000007350	P39749	8;1;1	8;1;1	8;1;1	Flap endonuclease 1	Fen1		3	8	8	8	20.6	20.6	20.6	42.314	378	378;1741;1742	0	31.352	235060	254300	145890	138700	45882	47697	50579	52551	221540	239860	153630	146300	50512	53054	50552	51647	11	11	11	11	11	11	11	11	144200000	11				812
P40124	P40124	20	20	19	Adenylyl cyclase-associated protein 1	Cap1		1	20	20	19	35.2	35.2	33.5	51.564	474	474	0	170.27	1479900	1626400	1522600	1482000	359410	359880	444160	476210	1398300	1540300	1542100	1496700	413230	423400	442240	464940	71	71	71	71	71	71	71	71	3464400000	77				813
P40142	P40142	10	10	10	Transketolase	Tkt		1	10	10	10	17.5	17.5	17.5	67.63	623	623	0	58.032	216550	225830	364130	363300	115720	109020	162240	173770	205410	215620	360880	357030	127670	124960	160940	168710	13	13	13	13	13	13	13	13	377120000	15				814
P40237	P40237	2	2	2	CD82 antigen	Cd82		1	2	2	2	7.5	7.5	7.5	29.628	266	266	0	4.6077	5869.7	7258.2	8810.7	8500.7	6020.7	5703.2	11734	11925	5561.7	6901.2	8822.2	8519.5	6231	6110.1	11549	11503	1	1	1	1	1	1	1	1	5448200	2				815
P40336	P40336	15	15	14	Vacuolar protein sorting-associated protein 26A	Vps26a		1	15	15	14	42.8	42.8	42.8	38.113	327	327	0	97.202	431840	464450	413860	413140	112190	114110	142900	152380	407840	439780	421190	418100	126300	131560	142150	148730	27	27	27	27	27	27	27	27	591120000	28				816
P40338	P40338	2	2	2	Von Hippel-Lindau disease tumor suppressor	Vhl		1	2	2	2	10.5	10.5	10.5	20.769	181	181	0.0010743	2.8835	73167	76930	56086	55543	11025	10567	14039	16322	69021	72695	57906	56998	13100	13074	13965	15861	2	2	2	2	2	2	2	2	33325000	2				817
P40630	P40630	11	11	11	Transcription factor A, mitochondrial	Tfam		1	11	11	11	35.4	35.4	35.4	27.987	243	243	0	26.772	455490	487410	325370	318950	83285	85290	147560	159870	429550	460270	338130	330380	95092	100080	145520	154590	13	13	13	13	13	13	13	13	207100000	16				818
P40694	P40694	3	3	3	DNA-binding protein SMUBP-2	Ighmbp2		1	3	3	3	3.1	3.1	3.1	109.46	993	993	0.00044783	3.3589	30821	31422	25866	24720	14214	12983	17593	19024	29087	29729	26674	25322	14810	13945	17516	18515	3	3	3	3	3	3	3	3	11407000	3				819
P40936	P40936	1	1	1	Indolethylamine N-methyltransferase	Inmt		1	1	1	1	4.2	4.2	4.2	29.459	264	264	0.005644	2.1424	17140	19265	12618	14544	19628	18017	19995	20778	16165	18240	13345	15090	19366	18248	20042	20384	1	1	1	1	1	1	1	1	8966100	1				820
P41105	P41105	7	7	7	60S ribosomal protein L28	Rpl28		1	7	7	7	35	35	35	15.733	137	137	0	45.886	524640	573590	457990	450620	205100	190350	284130	308490	495230	542600	470260	460980	217860	209490	281940	299380	20	20	20	20	20	20	20	20	1081500000	23				821
P41209	P41209	5	5	4	Centrin-1	Cetn1		1	5	5	4	22.1	22.1	16.9	19.696	172	172	0	10.341	210800	207520	142420	140270	80167	82322	107260	114190	198750	196100	149400	145520	83474	87452	106540	111320	7	7	7	7	7	7	7	7	131330000	7				822
P41216	P41216	33	33	30	Long-chain-fatty-acid--CoA ligase 1	Acsl1		1	33	33	30	45.5	45.5	41.5	77.951	699	699	0	223.52	824180	824250	821700	890420	1965100	2012300	2275500	2413500	778560	785510	862220	915940	1922500	2005400	2270500	2364400	114	114	114	114	114	114	114	114	9946200000	114				823
P41241	P41241	4	4	4	Tyrosine-protein kinase CSK	Csk		1	4	4	4	8.9	8.9	8.9	50.716	450	450	0	9.1768	65079	68508	93190	92241	28115	27883	26981	31052	61638	65214	92923	91298	31071	31560	27108	30505	5	5	5	5	5	5	5	5	20609000	5				824
P41731	P41731	2	2	2	CD63 antigen	Cd63		1	2	2	2	7.6	7.6	7.6	25.766	238	238	0	5.6167	40748	47904	42144	43373	14509	13758	18805	19494	38501	45372	42743	43869	15830	15584	18697	18992	2	2	2	2	2	2	2	2	112190000	2				825
P42125	P42125	8	8	8	Enoyl-CoA delta isomerase 1, mitochondrial	Eci1		1	8	8	8	28.7	28.7	28.7	32.25	289	289	0	44.334	260700	278540	273380	286360	338840	334020	382690	411670	246350	264640	280970	290890	337270	339840	382170	402900	23	23	23	23	23	23	23	23	953110000	24				826
P42128;Q3UCQ1	P42128;Q3UCQ1	2;1	2;1	2;1	Forkhead box protein K1;Forkhead box protein K2	Foxk1;Foxk2	;	2	2	2	2	2.2	2.2	2.2	74.919	719	719;651	0.0018836	2.5645	25817	25853	15036	15411	4440.8	5500.6	6433.7	4733.3	24327	24400	15926	16115	4949.1	6054	6376.2	4702.9	1	1	1	1	1	1	1	1	6656500	2				827
P42208	P42208	8	8	8	Septin-2	2019-09-02		1	8	8	8	21.1	21.1	21.1	41.525	361	361	0	62.625	168320	176260	248550	247810	60716	59985	67948	76355	159470	167870	247290	244620	69333	70528	67876	74645	16	16	16	16	16	16	16	16	1596100000	16				828
P42225	P42225	2	2	2	Signal transducer and activator of transcription 1	Stat1		1	2	2	2	2.4	2.4	2.4	87.196	749	749	0	3.856	8567.9	8539.2	14408	13623	2622.8	2421.8	2439.3	2673	8127.1	8148.6	14248	13366	3152.7	3010	2453.9	2626.8	1	1	1	1	1	1	1	1	3497600	2				829
P42227	P42227	2	2	2	Signal transducer and activator of transcription 3	Stat3		1	2	2	2	2.5	2.5	2.5	88.053	770	770	0	5.123	15579	16901	22576	23079	12987	12610	11143	11857	14757	16103	22599	22908	13423	13318	11249	11731	1	1	1	1	1	1	1	1	9263700	2				830
P42228	P42228	3	3	3	Signal transducer and activator of transcription 4	Stat4		1	3	3	3	4	4	4	85.94	749	749	0	7.2775	133450	139510	85557	92564	44705	46930	52214	50458	125790	131790	90114	96064	46728	50059	52083	49637	7	7	7	7	7	7	7	7	58036000	7				831
P42567	P42567	19	19	19	Epidermal growth factor receptor substrate 15	Eps15		1	19	19	19	20.4	20.4	20.4	98.47	897	897	0	184.61	488740	521790	496940	501930	227110	229540	269150	294440	461740	494650	505400	506750	240210	248510	268350	287770	32	32	32	32	32	32	32	32	471480000	33				832
P42669	P42669	6	6	6	Transcriptional activator protein Pur-alpha	Pura		1	6	6	6	16.5	16.5	16.5	34.883	321	321	0	11.211	209500	217310	192940	206270	83243	86601	126170	132090	197820	205970	197350	208320	88873	95145	124900	128400	11	11	11	11	11	11	11	11	299710000	11				833
P42703	P42703	1	1	1	Leukemia inhibitory factor receptor	Lifr		1	1	1	1	1.1	1.1	1.1	122.57	1092	1092	0.0010804	2.9584	13223	10680	11445	14753	16905	16173	18068	19427	12481	10193	11947	14754	16715	16483	18078	19031	1	1	1	1	1	1	1	1	12685000	1				834
P42859	P42859	2	2	2	Huntingtin	Htt		1	2	2	2	0.7	0.7	0.7	344.69	3119	3119	0.0022921	2.4932	22512	22519	22869	23002	17254	19090	18459	18037	21268	21379	23369	23257	17561	19591	18469	17842	2	2	2	2	2	2	2	2	9644900	2				835
P42932	P42932	34	34	34	T-complex protein 1 subunit theta	Cct8		1	34	34	34	60.4	60.4	60.4	59.555	548	548	0	323.31	3651400	3975100	2895700	2967800	2107600	2165900	2191300	2335100	3445000	3760300	3006600	3060000	2148800	2247900	2194700	2296800	218	218	218	218	218	218	218	218	30533000000	222				836
P43024	P43024	1	1	1	Cytochrome c oxidase subunit 6A1, mitochondrial	Cox6a1		1	1	1	1	14.4	14.4	14.4	12.352	111	111	0	12.403	31209	29508	28300	27956	24376	30156	31547	32199	29466	28002	29172	28494	24698	30646	31366	31684	4	4	4	4	4	4	4	4	65683000	4				837
P43247	P43247	8	8	8	DNA mismatch repair protein Msh2	Msh2		1	8	8	8	8.1	8.1	8.1	104.15	935	935	0	18.836	367680	388400	234470	230670	87861	87931	89882	99077	346570	366570	246520	241390	94637	96666	90079	97287	14	14	14	14	14	14	14	14	85020000	14				838
P43274	P43274	13	4	4	Histone H1.4	Hist1h1e		1	13	4	4	42.9	12.8	12.8	21.977	219	219	0	16.293	157040	176800	123850	121590	64926	68174	102540	106820	148160	167080	128240	125930	68181	73019	101400	103760	8	8	8	8	8	8	8	8	347370000	11				839
P43275	P43275	10	8	8	Histone H1.1	Hist1h1a		1	10	8	8	36.6	29.1	29.1	21.785	213	213	0	38.354	875980	961090	744230	723510	145020	150810	149680	154970	826760	908520	762560	740150	172160	181130	149960	152730	28	28	28	28	28	28	28	28	3842400000	29				840
P43276	P43276	6	3	3	Histone H1.5	Hist1h1b		1	6	3	3	25.6	14.3	14.3	22.576	223	223	0	8.8545	34511	33895	34872	35120	15449	17939	24036	26118	32603	32164	35471	35332	16460	19309	23777	25423	4	4	4	4	4	4	4	4	18065000	4				841
P43277	P43277	14	14	2	Histone H1.3	Hist1h1d		1	14	14	2	43.4	43.4	3.6	22.099	221	221	0	83.774	1497400	1623400	1115100	1089300	226190	226280	316710	317690	1412300	1533200	1154000	1124800	267530	274280	314180	309590	49	49	49	49	49	49	49	49	11117000000	52				842
P43406	P43406	5	5	5	Integrin alpha-V;Integrin alpha-V heavy chain;Integrin alpha-V light chain	Itgav		1	5	5	5	4.1	4.1	4.1	115.36	1044	1044	0	9.6015	87013	87008	178260	182930	41083	36755	61852	69674	82718	83509	175260	177940	47563	45335	61237	67351	5	5	5	5	5	5	5	5	33688000	5				843
P45376	P45376	17	17	17	Aldose reductase	Akr1b1		1	17	17	17	46.8	46.8	46.8	35.732	316	316	0	87.938	1259300	1350900	1622000	1615300	855820	870500	811640	865530	1191700	1284500	1631000	1613100	891480	921730	815840	854230	96	96	96	96	96	96	96	96	14941000000	99				844
P45377	P45377	11	11	8	Aldose reductase-related protein 2	Akr1b8		1	11	11	8	31.6	31.6	26.9	36.12	316	316	0	92.516	336630	371370	804820	778650	118150	128830	129250	130240	320670	356360	786750	756950	149210	162380	129220	128450	30	30	30	30	30	30	30	30	2248800000	30				845
P45591	P45591	8	6	6	Cofilin-2	Cfl2		1	8	6	6	41	30.1	30.1	18.709	166	166	0	22.111	262280	280690	191950	189170	58225	58048	67381	71333	247370	265130	199230	195530	64445	65749	67233	69821	8	8	8	8	8	8	8	8	441100000	8				846
P45700;P39098	P45700	4;1	4;1	4;1	Mannosyl-oligosaccharide 1,2-alpha-mannosidase IA	Man1a1		2	4	4	4	7	7	7	73.275	655	655;641	0	10.846	47665	46295	45444	48447	66240	66025	117690	122580	45015	44014	47130	49339	66113	67912	116050	118550	5	5	5	5	5	5	5	5	42116000	5				847
P45878	P45878	2	2	2	Peptidyl-prolyl cis-trans isomerase FKBP2	Fkbp2		1	2	2	2	17.1	17.1	17.1	15.344	140	140	0	25.051	34291	35713	36921	37564	21075	20477	31644	33194	32408	33898	37494	37781	21965	22012	31331	32213	6	6	6	6	6	6	6	6	156800000	6				848
P45952	P45952	6	6	6	Medium-chain specific acyl-CoA dehydrogenase, mitochondrial	Acadm		1	6	6	6	15	15	15	46.481	421	421	0	15.379	111030	118320	171260	173380	58858	56526	75816	84068	105230	112790	170360	171070	64226	63905	75392	81781	12	12	12	12	12	12	12	12	103100000	12				849
P46061	P46061	15	15	15	Ran GTPase-activating protein 1	Rangap1		1	15	15	15	25.8	25.8	25.8	63.53	589	589	0	98.85	694040	722500	538390	576490	266000	280560	415880	420330	654750	683630	557920	589600	280660	303630	411350	408810	29	29	29	29	29	29	29	29	572400000	29				850
P46412	P46412	7	7	6	Glutathione peroxidase 3	Gpx3		1	7	7	6	32.3	32.3	27	25.424	226	226	0	30.962	85929	82659	78360	87647	139820	143210	272720	289860	81131	78639	81907	89574	139070	147120	268410	279790	20	19	20	20	20	20	20	20	393170000	20				851
P46460	P46460	26	26	25	Vesicle-fusing ATPase	Nsf		1	26	26	25	33.1	33.1	32.1	82.613	744	744	0	71.358	799110	821750	695090	740400	504260	511340	496990	530190	754290	778780	716980	752940	513870	532010	498800	522340	57	57	57	57	57	57	57	57	749610000	58				852
P46467	P46467	6	3	3	Vacuolar protein sorting-associated protein 4B	Vps4b		1	6	3	3	11.9	6.5	6.5	49.419	444	444	0	4.6665	43710	45935	43306	49405	13988	12140	15841	18347	41289	43585	44018	49410	15353	14317	15818	17840	3	3	3	3	3	3	3	3	15020000	3				853
P46471	P46471	22	22	22	26S protease regulatory subunit 7	Psmc2		1	22	22	22	46.7	46.7	46.7	48.647	433	433	0	169.21	853760	871710	642500	708270	664220	693960	546490	587440	805310	825610	672940	728100	663340	704160	552730	584150	64	64	64	64	64	64	64	64	3100700000	68				854
P46638;P62492	P46638;P62492	11;10	11;10	11;10	Ras-related protein Rab-11B;Ras-related protein Rab-11A	Rab11b;Rab11a	;	2	11	11	11	50	50	50	24.489	218	218;216	0	50.678	715980	765870	816260	836680	582400	601170	422130	432050	676930	727580	828230	841390	592200	618620	429640	433470	46	46	46	46	46	46	46	46	5246300000	46				855
P46656	P46656	1	1	1	Adrenodoxin, mitochondrial	Fdx1		1	1	1	1	4.8	4.8	4.8	20.123	188	188	0.0042562	2.207	11341	12375	14841	13105	6214.5	7025.6	5942.2	5445.9	10734	11747	14886	13168	6610.7	7400.2	5971.1	5440.4	1	1	1	1	1	1	1	1	11578000	1				856
P46664	P46664	4	4	4	Adenylosuccinate synthetase isozyme 2	Adss		1	4	4	4	10.7	10.7	10.7	50.02	456	456	0	24.13	103480	111030	82808	83773	31265	30252	48429	51164	97639	104980	85458	85885	33854	33937	47912	49597	4	4	4	4	4	4	4	4	93170000	4				857
P46686	P46686	10	10	10	Tubby-related protein 2	Tulp2		1	10	10	10	20.6	20.6	20.6	62.724	562	562	0	115.73	169620	176560	184400	184780	51848	100090	56865	57402	160310	167570	186300	185800	57949	104790	56845	58449	13	13	13	13	13	13	13	13	219260000	14				858
P46718	P46718	1	1	1	Programmed cell death protein 2	Pdcd2		1	1	1	1	2.9	2.9	2.9	38.341	343	343	0.0079098	2.0105	19762	21116	16892	16989	6337.9	7297.9	6228.8	6390.6	18652	19980	17349	17346	6822.5	7869.2	6252.2	6344.1	1	1	1	1	1	1	1	1	9261500	1				859
P46735	P46735	15	15	15	Unconventional myosin-Ib	Myo1b		1	15	15	15	13.1	13.1	13.1	128.56	1107	1107	0	29.119	361830	382980	322290	340510	191810	197180	324130	357950	341590	362830	331230	346180	199740	211990	320000	346370	19	19	19	19	19	19	19	19	364950000	20				860
P46935	P46935	5	5	5	E3 ubiquitin-protein ligase NEDD4	Nedd4		1	5	5	5	7.4	7.4	7.4	102.71	887	887	0	11.365	61294	65579	70843	69451	23059	21656	24214	55141	57957	62222	71388	69607	25261	25256	24244	52987	4	4	4	4	4	4	4	4	21217000	5				861
P46978	P46978	14	14	13	Dolichyl-diphosphooligosaccharide--protein glycosyltransferase subunit STT3A	Stt3a		1	14	14	13	17.3	17.3	16.3	80.597	705	705	0	77.692	871120	925480	960970	979610	217620	221230	388680	407110	823430	877930	969270	980370	253460	266710	383240	393810	45	45	45	45	45	45	45	45	1670900000	45				862
P47199	P47199	7	7	7	Quinone oxidoreductase	Cryz		1	7	7	7	21.8	21.8	21.8	35.268	331	331	0	35.109	190770	197710	276840	279540	126400	128020	129270	135640	180710	188430	276580	276710	133450	137800	129550	133510	14	14	14	14	14	14	14	14	389910000	14				863
P47226	P47226	13	13	13	Testin	Tes		1	13	13	13	26.7	26.7	26.7	47.983	423	423	0	50.716	571670	619250	386620	410340	112860	122330	139430	142300	538980	584840	403860	424700	125680	138900	138830	139560	25	25	25	25	25	25	25	25	342780000	25				864
P47738	P47738	13	11	10	Aldehyde dehydrogenase, mitochondrial	Aldh2		1	13	11	10	20.8	19.1	17.5	56.537	519	519	0	124.2	495620	532680	1109300	1097200	280060	271890	356920	386580	471690	511110	1088300	1068600	318690	319540	355040	376580	42	42	42	42	42	42	42	42	3646800000	42				865
P47740	P47740	7	7	7	Fatty aldehyde dehydrogenase	Aldh3a2		1	7	7	7	14.7	14.7	14.7	53.97	484	484	0	35.967	133630	147600	230080	224920	40780	41415	64140	68987	126790	140740	227310	221110	49618	51724	63432	66900	8	8	8	8	8	8	8	8	165580000	10				866
P47753	P47753	7	7	6	F-actin-capping protein subunit alpha-1	Capza1		1	7	7	6	31.8	31.8	28.3	32.939	286	286	0	66.806	198200	217310	190450	194850	56105	59013	64780	68088	187190	205800	193860	197150	62342	66842	64643	66798	14	14	14	14	14	14	14	14	573710000	14				867
P47754	P47754	3	2	2	F-actin-capping protein subunit alpha-2	Capza2		1	3	2	2	12.6	9.1	9.1	32.967	286	286	0	6.1689	25674	26776	37286	40419	16552	16827	18387	18296	24319	25545	37243	39880	17539	18301	18373	17990	2	2	2	2	2	2	2	2	44729000	2				868
P47757	P47757	15	15	15	F-actin-capping protein subunit beta	Capzb		1	15	15	15	52	52	52	31.345	277	277	0	112.06	879260	927180	980120	996970	324350	333180	340750	359610	831180	879920	989660	998250	354590	371750	341160	353710	46	46	46	46	46	46	46	46	1064300000	46				869
P47758	P47758	10	10	10	Signal recognition particle receptor subunit beta	Srprb		1	10	10	10	48.3	48.3	48.3	29.579	269	269	0	93.674	443920	483780	463580	457990	150220	150480	147710	163010	419470	458430	469750	461960	164530	168290	148260	160310	25	25	25	25	25	25	25	25	686290000	25				870
P47791	P47791	8	8	8	Glutathione reductase, mitochondrial	Gsr		1	8	8	8	16.2	16.2	16.2	53.662	500	500	0	32.352	300370	321440	287100	296870	264480	265530	276360	291490	283670	304830	295230	302300	266260	272510	276750	286510	20	20	20	20	20	20	20	20	1183700000	20				871
P47802	P47802	12	12	12	Metaxin-1	Mtx1		1	12	12	12	30	30	30	35.623	317	317	0	76.245	333920	356310	359170	366950	147980	144340	301970	318640	315590	338010	363850	368770	159690	162390	296930	307010	22	22	22	22	22	22	22	22	858880000	22				872
P47809	P47809	6	6	6	Dual specificity mitogen-activated protein kinase kinase 4	Map2k4		1	6	6	6	13.9	13.9	13.9	44.113	397	397	0	14.635	119460	120390	168730	172910	53947	52753	54515	60620	113130	114720	168390	170680	59203	59684	54660	59480	9	9	9	9	9	9	9	9	65876000	9				873
P47856;Q9Z2Z9	P47856	11;2	11;2	11;2	Glutamine--fructose-6-phosphate aminotransferase [isomerizing] 1	Gfpt1		2	11	11	11	16.5	16.5	16.5	78.538	697	697;682	0	33.873	299950	318600	251870	254550	77972	81440	95242	104100	283080	301380	258760	259670	86134	91832	94865	101750	21	21	21	21	21	21	21	21	273530000	21				874
P47857	P47857	21	19	18	ATP-dependent 6-phosphofructokinase, muscle type	Pfkm		1	21	19	18	25.6	23.3	21.9	85.268	780	780	0	144.99	639350	679410	581350	580800	512560	514460	474800	509340	603640	643730	599350	594280	516360	526730	477720	502790	43	43	43	43	43	43	43	43	1311900000	44				875
P47911	P47911	14	14	14	60S ribosomal protein L6	Rpl6		1	14	14	14	32.4	32.4	32.4	33.509	296	296	0	42.763	994900	1076500	894470	902220	242150	226190	430690	471040	939270	1018700	914060	916540	274200	269410	424710	454390	49	49	49	49	49	49	49	49	4187100000	52				876
P47915	P47915	5	5	5	60S ribosomal protein L29	Rpl29		1	5	5	5	17.5	17.5	17.5	17.587	160	160	0	20.847	431040	467410	357540	350730	88015	88221	176160	191770	406770	441860	367270	359190	101360	105240	173290	184820	16	16	16	16	16	16	16	16	1666000000	16				877
P47934	P47934	25	25	25	Carnitine O-acetyltransferase	Crat		1	25	25	25	37.4	37.4	37.4	70.839	626	626	0	197.86	1267100	1301300	1350300	1442000	2387300	2372500	2829300	2998400	1197500	1239000	1398100	1468800	2352200	2387500	2820900	2931900	188	188	188	188	188	188	188	188	22024000000	199				878
P47962	P47962	15	15	15	60S ribosomal protein L5	Rpl5		1	15	15	15	39.7	39.7	39.7	34.4	297	297	0	57.339	1079100	1171800	1040800	1031900	283860	292300	497060	539500	1019200	1109400	1058800	1045200	320980	339820	490320	521840	52	52	52	52	52	52	52	52	3479100000	54				879
P47963	P47963	12	12	12	60S ribosomal protein L13	Rpl13		1	12	12	12	33.6	33.6	33.6	24.305	211	211	0	108.3	945900	1007400	765630	750790	154700	153990	333700	362690	892530	952190	787310	768810	184570	191080	327790	349010	41	41	41	41	41	40	41	41	4162800000	42				880
P47964	P47964	2	2	2	60S ribosomal protein L36	Rpl36		1	2	2	2	18.1	18.1	18.1	12.215	105	105	0	5.6726	168790	176920	152320	150700	44068	40301	78747	86202	159360	167450	155660	152960	49438	47582	77645	83108	10	10	10	10	10	10	10	10	290550000	10				881
P47968	P47968	5	5	5	Ribose-5-phosphate isomerase	Rpia		1	5	5	5	19.1	19.1	19.1	32.45	303	303	0	30.537	93172	97308	87130	91832	83782	84133	81866	86695	87981	92308	89733	93382	84104	86080	82192	85434	9	9	8	8	9	9	9	9	2233700000	9				882
Q9CXU9;P48024	Q9CXU9;P48024	3;3	3;3	3;3	Eukaryotic translation initiation factor 1b;Eukaryotic translation initiation factor 1	Eif1b;Eif1	;	2	3	3	3	28.3	28.3	28.3	12.823	113	113;113	0	16.193	70911	74530	52917	54463	25797	27702	28135	32555	66885	70466	54996	56080	27098	29616	28131	31916	3	3	3	3	3	3	3	3	22324000	3				883
P48036	P48036	10	9	9	Annexin A5	Anxa5		1	10	9	9	27.9	25.7	25.7	35.752	319	319	0	22.119	117990	123060	241750	241810	95884	94570	128130	139500	112170	118020	238330	236340	103020	104570	127280	135740	13	13	13	13	13	13	13	13	279060000	13				884
P48193	P48193	3	2	2	Protein 4.1	Epb41		1	3	2	2	2.8	1.6	1.6	95.91	858	858	0.00044267	3.214	38503	37057	40990	43697	60373	57108	52099	53925	36387	35290	42247	44139	59546	57400	52580	53343	2	2	2	2	2	2	2	2	21288000	2				885
P48379	P48379	2	2	1	DNA-binding protein RFX2	Rfx2		1	2	2	1	2.6	2.6	1.1	79.189	717	717	0	4.3645	39617	40539	26561	28660	10021	9668.4	13664	11936	37351	38308	27803	29519	10829	10816	13564	11681	2	2	2	2	2	2	2	2	23351000	2				886
P48410;Q61285	P48410	4;1	4;1	4;1	ATP-binding cassette sub-family D member 1	Abcd1		2	4	4	4	6.4	6.4	6.4	81.858	736	736;741	0	11.524	119960	124320	121410	115860	47724	43258	53495	73754	113330	117790	123390	117080	51197	48355	53435	71479	6	6	6	6	6	6	6	6	52647000	6				887
P48428	P48428	7	7	7	Tubulin-specific chaperone A	Tbca		1	7	7	7	34.3	34.3	34.3	12.758	108	108	0	18.191	541680	595000	376380	369060	88739	83563	108170	122220	510760	561620	391920	383870	102030	99829	107750	118960	18	18	18	18	18	18	18	18	976820000	18				888
P48453	P48453	6	1	1	Serine/threonine-protein phosphatase 2B catalytic subunit beta isoform	Ppp3cb		1	6	1	1	11.2	1.5	1.5	59.173	525	525	0.0079067	2.0079	0	0	0	0	0	0	0	0	0	0	0	0	0	0	0	0	0	0	0	0	0	0	0	0	0	1				889
P48455	P48455	13	13	10	Serine/threonine-protein phosphatase 2B catalytic subunit gamma isoform	Ppp3cc		1	13	13	10	19.7	19.7	14	58.699	513	513	0	47.33	441360	447870	403380	417030	454900	459780	364680	398160	416720	424930	417330	425570	452540	464280	369290	395480	40	40	40	40	40	40	40	40	1209100000	41				890
P48678	P48678	19	18	18	Prelamin-A/C;Lamin-A/C	Lmna		1	19	18	18	27.7	26.5	26.5	74.237	665	665	0	69.272	301540	306950	265240	283820	269220	267380	415790	445330	284650	291120	274620	289320	271520	277840	411390	431860	29	29	29	29	29	29	29	29	304700000	29				891
P48722	P48722	52	52	50	Heat shock 70 kDa protein 4L	Hspa4l		1	52	52	50	56.4	56.4	53.7	94.381	838	838	0	323.31	5528600	6039500	4182700	4194900	1443800	1438900	2660400	2882600	5215000	5706400	4332800	4328300	1584700	1636400	2621500	2783000	298	298	298	297	295	293	297	296	39774000000	306				892
P48725	P48725	2	2	2	Pericentrin	Pcnt		1	2	2	2	0.6	0.6	0.6	329.46	2898	2898	0.0030776	2.3388	36345	31455	29626	30767	25080	26261	24590	25484	34296	29848	30756	31199	25335	26926	24684	25178	2	2	2	2	2	2	2	2	11409000	2				893
P48758	P48758	6	6	6	Carbonyl reductase [NADPH] 1	Cbr1		1	6	6	6	21.7	21.7	21.7	30.641	277	277	0	44.117	314740	332960	288010	288890	137060	138160	161690	182940	297170	315300	294930	293680	144430	149100	161230	178610	13	13	13	13	13	13	13	13	545360000	14				894
P48771	P48771	1	1	1	Cytochrome c oxidase subunit 7A2, mitochondrial	Cox7a2		1	1	1	1	15.7	15.7	15.7	9.2908	83	83	0.00022925	3.7525	42657	42696	39756	40541	36328	39165	49285	53003	40280	40509	40943	41262	36729	40312	48934	51711	5	5	5	5	5	5	5	5	114050000	5				895
P48774	P48774	14	14	14	Glutathione S-transferase Mu 5	Gstm5		1	14	14	14	42	42	42	26.635	224	224	0	107.24	1705600	1868600	1023700	1026600	500990	517300	792530	849450	1607300	1762900	1084400	1084600	529150	560120	783670	824070	130	130	130	130	130	130	130	130	17917000000	133				896
P48794	P48794	19	19	19	Hyaluronidase PH-20	Spam1		1	19	19	19	32.2	32.2	32.2	58.498	512	512	0	195.5	429480	448710	455290	466940	786510	801040	621920	664570	405870	426880	471230	477370	771510	795610	630210	661520	44	44	44	44	44	44	44	44	2165700000	44				897
P48962	P48962	9	8	6	ADP/ATP translocase 1	Slc25a4		1	9	8	6	26.5	23.8	19.1	32.904	298	298	0	20.119	344570	358960	734050	761760	205680	207260	252690	257600	327720	344700	721440	741460	230340	238980	251650	252040	24	24	24	24	24	24	24	24	1872500000	25				898
P49025	P49025	11	11	11	Citron Rho-interacting kinase	Cit		1	11	11	11	5.1	5.1	5.1	235.39	2055	2055	0	17.448	184200	183330	121320	132690	50641	66521	56059	60532	173650	173310	127270	136700	53983	70726	56021	59981	11	11	11	11	11	11	11	11	37946000	12				899
P49070	P49070	5	5	5	Calcium signal-modulating cyclophilin ligand	Camlg		1	5	5	5	16	16	16	32.542	294	294	0	9.1008	106270	116660	107320	109340	48448	48373	52483	54401	100390	110560	109180	110540	51240	52333	52488	53422	6	6	6	6	6	6	6	6	38047000	6				900
P49135	P49135	3	3	3	TFIIH basal transcription factor complex helicase XPB subunit	Ercc3		1	3	3	3	3.6	3.6	3.6	89.125	783	783	0	12.288	85458	88502	60088	60340	14708	15487	16318	17781	80585	83599	62516	62264	16788	17981	16306	17447	3	3	3	3	3	3	3	3	19987000	4				901
P49138;Q3UMW7;Q9D2E1;Q922R0	P49138;Q3UMW7	3;2;1;1	3;2;1;1	3;2;1;1	MAP kinase-activated protein kinase 2;MAP kinase-activated protein kinase 3	Mapkapk2;Mapkapk3	;	4	3	3	3	7.5	7.5	7.5	44.049	386	386;384;268;355	0	6.1708	53373	58517	65591	65625	17277	18231	21832	23640	50490	55557	65825	65512	19531	20981	21723	23096	4	4	4	4	4	4	4	4	28063000	4				902
P49183	P49183	1	1	1	Deoxyribonuclease-1	Dnase1		1	1	1	1	3.2	3.2	3.2	32.027	284	284	0.0018947	2.6332	90462	99255	151540	143170	30477	27681	28828	40830	85804	94558	149920	141080	35932	34083	28980	39729	4	4	4	4	4	4	4	4	779070000	4				903
P49222	P49222	1	1	1	Erythrocyte membrane protein band 4.2	Epb42		1	1	1	1	2	2	2	76.755	691	691	0.0018943	2.6321	2185.8	1475.3	2127.8	3069	2622.2	3053.3	2113.2	2697	2064.5	1420.2	2196.3	3019.7	2599.9	3099	2139.4	2676.2	1	1	1	1	1	1	1	1	927450	1				904
P49312	P49312	6	5	5	Heterogeneous nuclear ribonucleoprotein A1;Heterogeneous nuclear ribonucleoprotein A1, N-terminally processed	Hnrnpa1		1	6	5	5	22.2	19.4	19.4	34.196	320	320	0	39.229	247100	265730	159070	158950	39145	40559	49361	49822	232930	250770	166770	165940	44562	47068	49116	48766	12	12	12	12	10	10	10	10	126770000	12				905
P49442	P49442	8	8	8	Inositol polyphosphate 1-phosphatase	Inpp1		1	8	8	8	22.5	22.5	22.5	43.346	396	396	0	31.316	101950	104870	76552	92001	193220	188120	157890	176280	96161	99596	82026	95471	188030	186550	159750	174440	13	13	13	13	13	13	13	13	390710000	13				906
P49443	P49443	14	12	12	Protein phosphatase 1A	Ppm1a		1	14	12	12	41.9	36.4	36.4	42.432	382	382	0	63.416	286270	297050	277900	294560	311020	309400	322980	342680	270380	282030	286380	299300	310420	315140	323510	336710	25	25	25	25	25	25	25	25	744210000	27				907
P49452	P49452	1	1	1	Centromere protein C	Cenpc		1	1	1	1	1.5	1.5	1.5	102.15	906	906	0.0077274	2.0245	1606.3	2350.3	1164.4	1568.7	772.16	807.83	1043.5	899.88	1514.9	2220.5	1216.2	1627.4	794.89	861.37	1036.2	884	1	1	1	1	1	1	1	1	733810	1				908
P49586;Q811Q9	P49586	8;3	8;3	8;3	Choline-phosphate cytidylyltransferase A	Pcyt1a		2	8	8	8	20.4	20.4	20.4	41.666	367	367;369	0	17.41	173380	183000	134120	131940	62300	61882	68165	95987	163560	173000	138960	135950	65725	67289	68147	93264	8	8	8	8	8	8	8	8	104850000	9				909
P49615	P49615	6	5	5	Cyclin-dependent-like kinase 5	Cdk5		1	6	5	5	21.2	18.5	18.5	33.288	292	292	0	23.33	91499	102930	163960	157500	40801	42415	41853	48892	86849	98180	161950	154990	46407	48879	41941	47967	6	6	6	6	6	6	6	6	99259000	6				910
P49717	P49717	8	8	8	DNA replication licensing factor MCM4	Mcm4		1	8	8	8	8.5	8.5	8.5	96.735	862	862	0	20.677	192550	197570	129120	136840	50690	56345	52013	55714	181540	186690	135190	141310	54326	61203	52121	55000	10	10	10	10	10	10	10	10	143030000	10				911
P49718	P49718	8	8	8	DNA replication licensing factor MCM5	Mcm5		1	8	8	8	11.6	11.6	11.6	82.342	733	733	0	36.355	215880	228750	134000	134010	59108	60183	65711	73893	203470	215880	141380	140560	62672	65182	65657	72329	10	10	10	10	10	10	10	10	100730000	11				912
P49722	P49722	7	7	7	Proteasome subunit alpha type-2	Psma2		1	7	7	7	23.5	23.5	23.5	25.926	234	234	0	58.551	311620	336090	265830	281150	273170	283820	248840	267050	294120	318430	275860	288580	273180	288310	250550	264200	20	20	20	20	20	20	20	20	2375100000	22				913
P49769;Q61144	P49769;Q61144	2;1	2;1	2;1	Presenilin-1;Presenilin-1 NTF subunit;Presenilin-1 CTF subunit;Presenilin-1 CTF12;Presenilin-2;Presenilin-2 NTF subunit;Presenilin-2 CTF subunit	Psen1;Psen2	;	2	2	2	2	3.6	3.6	3.6	52.639	467	467;448	0	4.7305	16392	15831	18740	20865	15112	16138	16551	17198	15499	15084	19040	20811	15327	16683	16546	16925	2	2	2	2	2	2	2	2	17639000	2				914
P49817;P51637	P49817;P51637	2;1	2;1	2;1	Caveolin-1;Caveolin-3	Cav1;Cav3	;	2	2	2	2	11.8	11.8	11.8	20.538	178	178;151	0.0010771	2.9099	14964	13698	25978	27167	9827.6	12988	10917	11131	14198	13144	25741	26571	10585	13851	10909	11062	2	2	2	2	2	2	2	2	6217800	2				915
P49935	P49935	2	2	2	Pro-cathepsin H;Cathepsin H mini chain;Cathepsin H;Cathepsin H heavy chain;Cathepsin H light chain	Ctsh		1	2	2	2	4.5	4.5	4.5	37.17	333	333	0.00022915	3.7492	17481	18075	24129	28027	59696	61501	103790	108030	16552	17346	24940	28372	58802	62269	102400	104620	2	2	2	2	2	2	2	2	58781000	2				916
P49962	P49962	2	2	2	Signal recognition particle 9 kDa protein	Srp9		1	2	2	2	18.6	18.6	18.6	10.194	86	86	0.00087089	3.0486	49226	54439	42201	41230	31123	29679	32836	40606	46462	51504	43581	42467	31712	31064	32871	39603	2	2	2	2	2	2	2	2	26376000	2				917
P50171	P50171	4	4	4	Estradiol 17-beta-dehydrogenase 8	Hsd17b8		1	4	4	4	22	22	22	26.588	259	259	0	45.969	135300	147410	130130	142190	200910	189320	215490	227120	127780	139990	135070	145310	198410	191480	215590	222500	18	18	18	18	18	18	18	18	881870000	18				918
P50247	P50247	17	17	17	Adenosylhomocysteinase	Ahcy		1	17	17	17	37.3	37.3	37.3	47.688	432	432	0	78.396	793320	857630	757940	751190	567140	581610	514610	552470	749220	812660	777320	766170	576330	599370	518230	546360	47	47	47	47	47	47	47	47	2756200000	50				919
P50289	P50289	7	7	7	Acrosomal protein SP-10	Acrv1		1	7	7	7	15.7	15.7	15.7	27.948	261	261	0	212.05	553740	555030	458260	521390	1680200	1689500	622600	638760	522550	528770	495990	546620	1616300	1634900	665490	674830	65	65	65	65	65	65	65	65	6991700000	65				920
P50396	P50396	13	8	8	Rab GDP dissociation inhibitor alpha	Gdi1		1	13	8	8	31.1	20.4	20.4	50.521	447	447	0	60.919	92876	100430	95901	104210	102800	103840	96010	105570	87754	95398	98394	105530	102650	105770	96568	104100	10	10	10	10	10	10	10	10	83775000	11				921
P50427	P50427	7	7	7	Steryl-sulfatase	Sts		1	7	7	7	10.6	10.6	10.6	66.59	624	624	0	14.562	155370	163960	321980	329400	75041	76954	88924	99325	147720	157220	316460	320960	86413	91068	88660	97056	13	13	13	13	13	13	13	13	129040000	13				922
P50428	P50428	6	6	6	Arylsulfatase A	Arsa		1	6	6	6	15.2	15.2	15.2	53.748	506	506	0	106.18	218850	217230	195020	223300	642280	663270	181600	193940	206610	207150	208880	232030	618050	641170	200010	211260	28	28	28	28	28	28	28	28	1923700000	28				923
P50431	P50431	10	10	10	Serine hydroxymethyltransferase, cytosolic	Shmt1		1	10	10	10	21.5	21.5	21.5	52.6	478	478	0	35.938	395000	422180	317990	321250	204300	206040	236180	257880	372700	399390	329380	330380	210240	216660	235670	252250	30	30	30	30	29	29	29	29	689960000	30				924
P50516	P50516	14	14	14	V-type proton ATPase catalytic subunit A	Atp6v1a		1	14	14	14	21.7	21.7	21.7	68.325	617	617	0	163.91	553640	591190	497910	511650	344710	347610	355510	368160	522690	560020	512180	521620	352490	362270	356180	362390	36	36	36	36	36	36	36	36	1734200000	37				925
P50518	P50518	8	4	4	V-type proton ATPase subunit E 1	Atp6v1e1		1	8	4	4	26.1	12.4	12.4	26.157	226	226	0	5.7648	80248	87463	93546	89404	25576	26622	43267	46591	75884	82948	94147	89744	28892	30661	42715	45124	4	4	4	4	4	4	4	4	48062000	5				926
P50543	P50543	1	1	1	Protein S100-A11	S100a11		1	1	1	1	9.2	9.2	9.2	11.083	98	98	0.00044693	3.3382	16660	16154	36358	35474	11401	11800	18011	18290	15850	15530	35728	34530	12625	13326	17811	17771	1	1	1	1	1	1	1	1	9251300	1				927
P50544	P50544	23	23	23	Very long-chain specific acyl-CoA dehydrogenase, mitochondrial	Acadvl		1	23	23	23	34.1	34.1	34.1	70.875	656	656	0	160.32	662940	696040	672720	699300	494890	503000	699770	744520	626310	660520	687270	706910	506560	528050	693980	724380	58	58	58	58	58	58	58	58	1635400000	59				928
P50580	P50580	17	17	17	Proliferation-associated protein 2G4	Pa2g4		1	17	17	17	41.4	41.4	41.4	43.698	394	394	0	110.87	1381000	1509500	1115200	1119300	424880	417290	662460	712400	1303100	1427100	1150200	1149300	459580	466560	655290	690410	67	67	67	67	66	67	67	67	3271300000	67				929
P51125	P51125	7	7	7	Calpastatin	Cast		1	7	7	7	9.6	9.6	9.6	84.921	788	788	0	54.506	146930	157730	138240	133980	26914	30898	39629	44659	138750	149270	140680	135920	32105	36779	39258	43481	11	11	11	11	11	11	11	11	178870000	11				930
P51141	P51141	6	4	4	Segment polarity protein dishevelled homolog DVL-1	Dvl1		1	6	4	4	9.8	7.1	7.1	75.358	695	695	0	12.535	68364	75268	59803	62159	20599	21360	23809	24438	64533	71226	61296	63279	22437	23787	23758	23983	5	5	5	5	5	5	5	5	51012000	5				931
P51150	P51150	8	8	8	Ras-related protein Rab-7a	Rab7a		1	8	8	8	36.2	36.2	36.2	23.489	207	207	0	26.386	191190	209240	265230	262720	63363	78462	86706	89744	181030	198970	264570	260850	72815	89025	86068	88072	17	17	17	17	17	17	17	17	290540000	17				932
P51163	P51163	2	2	2	Uroporphyrinogen-III synthase	Uros		1	2	2	2	9.1	9.1	9.1	28.504	265	265	0	4.167	16812	17697	13819	14605	7739.3	9003.3	8882.3	10286	15865	16754	14274	14926	8043.2	9468.8	8865.3	10095	1	1	1	1	1	1	1	1	5172000	2				933
P51174	P51174	13	13	13	Long-chain specific acyl-CoA dehydrogenase, mitochondrial	Acadl		1	13	13	13	31.4	31.4	31.4	47.907	430	430	0	57.78	296530	309490	524640	528730	211860	224340	240540	254580	281430	295950	519730	519340	226670	243800	240170	249910	31	31	31	31	31	31	31	31	796870000	32				934
P51410	P51410	5	5	5	60S ribosomal protein L9	Rpl9		1	5	5	5	21.4	21.4	21.4	21.881	192	192	0	16.332	222010	238660	180090	191450	57663	62156	85241	82487	209480	225780	185500	195270	63608	70035	84434	80528	11	11	11	11	11	11	11	11	357930000	11				935
P51432	P51432	2	2	2	1-phosphatidylinositol 4,5-bisphosphate phosphodiesterase beta-3	Plcb3		1	2	2	2	1.8	1.8	1.8	139.49	1234	1234	0	8.4218	36495	35699	43997	44654	11569	12526	14640	16886	34518	33943	44196	44336	13082	14413	14566	16477	4	4	4	4	4	4	4	4	8064100	4				936
P51569	P51569	2	2	2	Alpha-galactosidase A	Gla		1	2	2	2	3.8	3.8	3.8	47.642	419	419	0.00044964	3.4177	28662	30110	26306	27987	36613	35734	20649	22358	27062	28576	27319	28624	36039	35636	21331	22628	2	2	2	2	2	2	2	2	7482000	2				937
P51655	P51655	2	2	2	Glypican-4;Secreted glypican-4	Gpc4		1	2	2	2	5.2	5.2	5.2	62.586	557	557	0	23.15	13258	13390	20426	22803	13968	10996	52424	59488	12565	12806	20431	22463	14771	13088	51095	56640	2	2	2	2	2	2	2	2	24479000	2				938
P51660	P51660	17	17	17	Peroxisomal multifunctional enzyme type 2;(3R)-hydroxyacyl-CoA dehydrogenase;Enoyl-CoA hydratase 2	Hsd17b4		1	17	17	17	24.4	24.4	24.4	79.481	735	735	0	164.81	1132100	1192600	1315000	1294700	331820	333870	534780	553760	1070500	1131700	1323200	1294400	379020	392000	528550	537070	54	54	54	54	54	53	54	54	2083400000	56				939
P51807	P51807	2	2	2	Dynein light chain Tctex-type 1	Dynlt1		1	2	2	2	35.4	35.4	35.4	12.483	113	113	0	143.06	133560	143130	110530	114950	71899	73186	83246	86323	126040	135470	114280	117740	73935	76862	83062	84618	8	8	8	8	8	8	8	8	642070000	8				940
P51855;REV__P70451	P51855	11;1	11;1	11;1	Glutathione synthetase	Gss		2	11	11	11	19.8	19.8	19.8	52.246	474	474;823	0	21.393	212250	227170	196250	202680	182730	182940	159860	176980	200420	215350	202260	206850	183480	187000	161240	174880	14	14	14	14	14	14	14	14	236170000	15				941
P51859	P51859	9	9	9	Hepatoma-derived growth factor	Hdgf		1	9	9	9	32.1	32.1	32.1	26.268	237	237	0	82.305	377040	415360	215040	220600	61955	61302	70447	74068	355260	391670	228220	233120	69040	70400	70335	72542	19	19	19	19	19	19	19	19	317540000	20				942
P51863	P51863	7	7	7	V-type proton ATPase subunit d 1	Atp6v0d1		1	7	7	7	18.5	18.5	18.5	40.301	351	351	0	25.315	251800	269090	301410	305970	151040	168580	213170	223910	238150	255680	304030	306430	158880	179710	211410	218590	14	14	14	14	14	14	14	14	287050000	16				943
P51881	P51881	9	6	6	ADP/ATP translocase 2;ADP/ATP translocase 2, N-terminally processed	Slc25a5		1	9	6	6	29.2	21.8	21.8	32.931	298	298	0	37.887	152900	162330	301500	314700	93851	98031	136650	148120	145290	155580	297160	307350	103880	111560	135410	144030	15	15	15	15	15	15	15	15	847920000	15				944
P51949	P51949	2	2	2	CDK-activating kinase assembly factor MAT1	Mnat1		1	2	2	2	6.8	6.8	6.8	35.848	309	309	0	6.0311	36421	35959	22590	20981	5519.2	6992.4	7919.8	7916.1	34326	33931	23764	21979	6324.2	7814.7	7851.1	7771.7	2	2	2	2	2	2	2	2	9722100	2				945
P51954	P51954	13	13	13	Serine/threonine-protein kinase Nek1	Nek1		1	13	13	13	10.4	10.4	10.4	136.69	1203	1203	0	36.86	248740	257590	199990	207450	86813	88228	101060	107680	234700	243730	206500	211820	92248	96066	100810	105420	13	13	13	13	13	13	13	13	78923000	15				946
P52194	P52194	26	26	26	Calmegin	Clgn		1	26	26	26	31.8	31.8	31.8	69.43	611	611	0	323.31	2047800	2291700	2142300	2084400	448260	453510	545750	610640	1935000	2170200	2166600	2104600	526150	544260	543650	595860	108	108	108	108	108	108	108	108	8576300000	111				947
P52196	P52196	5	5	5	Thiosulfate sulfurtransferase	Tst		1	5	5	5	24.9	24.9	24.9	33.466	297	297	0	63.885	140260	148800	312170	317540	54172	51276	63769	71012	133480	142840	305890	308530	65936	65522	63593	69231	13	13	13	13	13	13	13	13	492510000	13				948
P52293	P52293	10	10	10	Importin subunit alpha-1	Kpna2		1	10	10	10	24.2	24.2	24.2	57.927	529	529	0	152.63	297320	327220	280430	285550	81438	83822	79069	85347	280770	309790	285770	289380	90288	94755	79375	84117	20	20	20	20	18	18	17	18	631080000	20				949
P52431	P52431	6	6	6	DNA polymerase delta catalytic subunit	Pold1		1	6	6	6	5.3	5.3	5.3	123.79	1105	1105	0	10.24	185780	192960	115290	115080	75215	68216	35938	39410	175100	182170	122040	120690	76689	70899	37570	40107	7	7	7	7	7	7	7	7	72621000	7				950
P52432	P52432	3	3	3	DNA-directed RNA polymerases I and III subunit RPAC1	Polr1c		1	3	3	3	9.5	9.5	9.5	39.106	346	346	0	23.262	56089	56774	43556	46679	28177	29213	24617	25253	52914	53747	45239	47715	28885	30467	24831	25085	4	4	4	4	4	4	4	4	24158000	4				951
P52479	P52479	4	4	4	Ubiquitin carboxyl-terminal hydrolase 10	Usp10		1	4	4	4	5.1	5.1	5.1	87.021	792	792	0	11.439	96383	89371	86658	88524	24619	24583	27077	27808	90994	84722	88575	88984	27477	28183	27065	27301	7	7	7	7	7	7	7	7	23892000	7				952
P52480;P53657	P52480	22;1	22;1	22;1	Pyruvate kinase PKM	Pkm		2	22	22	22	35	35	35	57.844	531	531;574	0	194.57	999010	1023100	1599500	1468000	995180	1001700	937360	1000600	947160	975910	1596000	1456800	1023800	1042000	942480	987340	94	94	94	94	94	94	94	94	11003000000	95				953
P52503	P52503	6	6	6	NADH dehydrogenase [ubiquinone] iron-sulfur protein 6, mitochondrial	Ndufs6		1	6	6	6	44.8	44.8	44.8	13.02	116	116	0	41.649	154460	161540	158690	160300	115790	114050	208160	229020	145940	153270	161990	162200	119140	121460	205220	221100	13	13	13	13	13	13	13	13	417160000	13				954
P52825	P52825	30	30	30	Carnitine O-palmitoyltransferase 2, mitochondrial	Cpt2		1	30	30	30	44.2	44.2	44.2	73.98	658	658	0	243.26	1434700	1533700	1566700	1572700	972700	942320	2207300	2374800	1356100	1455500	1591000	1586100	1017000	1028700	2166300	2282400	122	122	122	122	122	122	122	122	15131000000	123				955
P52912	P52912	4	2	2	Nucleolysin TIA-1	Tia1		1	4	2	2	11.4	5.2	5.2	42.799	386	386	0	4.2482	28462	33149	24399	23939	6656.7	6464.8	8731.3	8922.2	26864	31328	25015	24592	7490.3	7487	8677.7	8699.3	4	4	4	4	4	4	4	4	5940200	4				956
P53026	P53026	7	7	7	60S ribosomal protein L10a	Rpl10a		1	7	7	7	25.3	25.3	25.3	24.916	217	217	0	40.39	400230	433660	340490	356520	96292	115440	160210	181320	377750	410340	349330	363010	108220	130890	158230	176110	23	23	23	23	23	23	23	23	1705000000	23				957
P53395	P53395	3	3	3	Lipoamide acyltransferase component of branched-chain alpha-keto acid dehydrogenase complex, mitochondrial	Dbt		1	3	3	3	5.4	5.4	5.4	53.246	482	482	0	6.3153	85597	97172	137540	131810	39473	35441	59532	66136	81156	92502	136480	130380	44194	41544	58938	63955	6	6	6	6	6	6	6	6	86370000	6				958
P53612	P53612	2	2	2	Geranylgeranyl transferase type-2 subunit beta	Rabggtb		1	2	2	2	6.5	6.5	6.5	37.803	339	339	0	5.5403	106510	117220	95539	96968	74800	69644	65211	71383	100550	110990	98433	99214	75782	72251	65783	70359	6	6	6	6	6	6	6	6	53498000	6				959
P53702	P53702	5	5	5	Cytochrome c-type heme lyase	Hccs		1	5	5	5	21.3	21.3	21.3	30.977	272	272	0	16.68	128890	141620	132130	140140	44707	41011	46204	55362	121780	134260	134060	140920	48733	46899	46288	54017	6	6	6	6	6	6	6	6	60174000	6				960
P53798	P53798	4	4	4	Squalene synthase	Fdft1		1	4	4	4	10.3	10.3	10.3	48.154	416	416	0	14.845	122240	134550	126400	123480	24699	25066	34358	37584	115500	127430	127900	124580	29417	30584	34089	36553	4	4	4	4	4	4	4	4	44193000	4				961
P53808	P53808	3	3	3	Phosphatidylcholine transfer protein	Pctp		1	3	3	3	14	14	14	24.785	214	214	0	8.6858	93647	101250	78271	83547	49545	50383	45890	52747	88377	95856	80843	85362	50898	52942	46172	51945	3	3	3	3	3	3	3	3	25419000	4				962
P53810	P53810	16	16	15	Phosphatidylinositol transfer protein alpha isoform	Pitpna		1	16	16	15	42.4	42.4	39.5	31.893	271	271	0	63.423	824970	894700	775360	784120	661670	669570	552970	601540	779040	847910	797310	800570	666940	685200	558880	596430	36	36	36	36	36	36	36	36	1222100000	36				963
P53811	P53811	4	3	3	Phosphatidylinositol transfer protein beta isoform	Pitpnb		1	4	3	3	15.1	12.2	12.2	31.487	271	271	0	6.6128	25401	27035	27905	31097	12511	13469	13639	13087	24010	25685	28252	31068	13242	14547	13637	12929	3	3	3	3	3	3	3	3	11808000	3				964
P53986	P53986	4	4	4	Monocarboxylate transporter 1	Slc16a1		1	4	4	4	12	12	12	53.267	493	493	0	51.712	109910	107090	181230	192030	86510	80133	139890	150010	104240	102500	180210	188340	91610	88856	138250	145050	8	8	8	8	8	8	8	8	192140000	9				965
P53994	P53994	11	11	5	Ras-related protein Rab-2A	Rab2a		1	11	11	5	50.5	50.5	22.6	23.547	212	212	0	127.21	642580	667350	614690	649410	984080	1009400	690120	743840	606870	634070	638790	664920	966220	1002900	703630	745210	72	72	72	72	72	72	72	72	6638800000	75				966
P53995	P53995	2	2	2	Anaphase-promoting complex subunit 1	Anapc1		1	2	2	2	1	1	1	215.99	1944	1944	0	3.9305	30490	30236	24911	27296	15319	19397	18953	18329	28771	28657	25764	27761	15829	20095	18871	18130	2	2	2	2	2	2	2	2	7175100	2				967
P53996	P53996	8	8	8	Cellular nucleic acid-binding protein	Cnbp		1	8	8	8	50.6	50.6	50.6	19.592	178	178	0	68.478	348250	375850	267190	259850	61045	66226	78131	77674	328520	355060	275970	267810	70604	77024	77709	76155	19	19	19	19	19	19	19	19	533060000	21				968
P54071	P54071	4	4	4	Isocitrate dehydrogenase [NADP], mitochondrial	Idh2		1	4	4	4	8	8	8	50.906	452	452	0	7.9241	29004	25946	43621	59579	33473	32980	44525	42678	27483	24996	43734	58108	34143	35114	44234	41699	4	4	4	4	4	4	4	4	37364000	4				969
P54103	P54103	15	15	15	DnaJ homolog subfamily C member 2;DnaJ homolog subfamily C member 2, N-terminally processed	Dnajc2		1	15	15	15	23.5	23.5	23.5	71.721	621	621	0	46.6	415160	439210	368690	384550	109880	116880	128790	145780	391930	415830	377240	389720	121930	132510	128460	142620	23	23	23	23	23	22	23	23	337750000	24				970
P54116	P54116	5	5	5	Erythrocyte band 7 integral membrane protein	Stom		1	5	5	5	22.5	22.5	22.5	31.375	284	284	0	46.588	248170	257730	271590	287160	172180	174650	159540	159600	234570	244850	275830	288070	176860	182770	160520	158120	15	15	15	15	15	15	15	15	279760000	15				971
P54227;P63042;REV__Q9WTN3;O70166	P54227	18;3;1;1	18;3;1;1	13;0;0;0	Stathmin	Stmn1		4	18	18	13	68.5	68.5	56.4	17.274	149	149;189;1134;180	0	53.833	1503500	1650500	1275400	1264500	312390	315780	308810	332280	1419000	1560500	1308000	1292600	355890	367370	309890	327140	79	79	79	79	76	78	78	77	3967800000	79				972
P54276	P54276	12	12	12	DNA mismatch repair protein Msh6	Msh6		1	12	12	12	9.1	9.1	9.1	151.08	1358	1358	0	29.51	309670	318600	178890	183250	63977	81272	66553	74760	291790	300650	189810	192500	69289	87442	66653	74041	16	16	16	16	16	15	15	16	104020000	17				973
P54310	P54310	13	13	13	Hormone-sensitive lipase	Lipe		1	13	13	13	19.9	19.9	19.9	83.347	759	759	0	106.81	316180	326440	243810	253170	233360	241150	203650	219630	298270	309010	254580	261050	234000	245460	205430	217630	25	25	25	25	25	25	25	25	674610000	26				974
P54726	P54726	9	7	7	UV excision repair protein RAD23 homolog A	Rad23a		1	9	7	7	24	19.3	19.3	39.706	363	363	0	24.932	228890	243290	173270	180270	156910	153810	140470	149930	215910	230170	181020	186280	157800	157730	141540	148100	15	15	14	15	15	15	15	15	167950000	15				975
P54728	P54728	10	10	8	UV excision repair protein RAD23 homolog B	Rad23b		1	10	10	8	19	19	17.1	43.512	416	416	0	44.355	605990	660940	499850	519720	399640	392470	354380	387860	571860	625560	518100	533950	404490	405480	357220	382900	28	28	28	28	28	28	28	28	1361900000	28				976
P54729	P54729	9	9	9	NEDD8 ultimate buster 1	Nub1		1	9	9	9	13.8	13.8	13.8	70.306	614	614	0	24.325	211790	222870	181300	185830	69518	69236	85692	97231	199900	210930	186220	189150	74873	76842	85329	94750	15	15	15	15	15	15	15	15	170250000	15				977
P54731	P54731	11	11	11	FAS-associated factor 1	Faf1		1	11	11	11	14.8	14.8	14.8	73.862	649	649	0	29.445	370150	401750	288230	294790	257400	242160	242880	269710	349200	380030	300450	304750	259200	249780	244190	264950	20	20	20	20	20	20	20	20	260530000	20				978
P54775	P54775	18	18	18	26S protease regulatory subunit 6B	Psmc4		1	18	18	18	31.1	31.1	31.1	47.408	418	418	0	66.784	634920	682550	526630	546010	511330	512350	436080	475570	599170	646310	547090	561650	512270	522140	440340	470800	47	47	47	47	47	47	47	47	3104800000	49				979
P54797	P54797	2	2	2	Transport and Golgi organization 2 homolog	Tango2		1	2	2	2	8.7	8.7	8.7	30.947	276	276	0	8.6307	40205	42182	29783	31791	20582	17961	19724	20845	37921	39896	31069	32683	21030	19026	19818	20445	2	2	2	2	2	2	2	2	12587000	2				980
P54818	P54818	2	2	2	Galactocerebrosidase	Galc		1	2	2	2	3.8	3.8	3.8	77.256	684	684	0	22.679	26641	25408	29641	30454	14144	14909	11653	12300	25184	24156	30002	30385	14838	15851	11785	12248	2	2	2	2	2	2	2	2	23296000	2				981
P54822	P54822	9	9	9	Adenylosuccinate lyase	Adsl		1	9	9	9	21.1	21.1	21.1	54.866	484	484	0	69.767	256560	279920	208980	224510	76202	79803	94905	99565	242090	264820	215340	229080	82542	88723	94472	97403	19	19	19	19	19	19	19	19	411940000	20				982
P54823	P54823	10	10	10	Probable ATP-dependent RNA helicase DDX6	Ddx6		1	10	10	10	23.6	23.6	23.6	54.191	483	483	0	82.122	521740	555960	463340	479560	92846	96633	113350	117600	492540	526200	473350	485770	109860	117330	112910	115150	28	28	28	28	28	28	28	28	535320000	28				983
P54869	P54869	9	9	9	Hydroxymethylglutaryl-CoA synthase, mitochondrial	Hmgcs2		1	9	9	9	13.6	13.6	13.6	56.822	508	508	0	29.797	272050	283330	676460	678410	169570	169540	173600	186850	259300	272880	661740	657940	192650	197490	173980	183630	18	18	18	18	18	18	18	18	333630000	19				984
P54923	P54923	8	8	8	[Protein ADP-ribosylarginine] hydrolase	Adprh		1	8	8	8	25.7	25.7	25.7	40.068	362	362	0	47.974	446190	479130	341510	341760	96627	102100	120570	132520	420910	452780	353110	351570	108080	116270	120010	129460	23	23	23	23	23	23	23	23	649500000	25				985
P55012	P55012	2	2	2	Solute carrier family 12 member 2	Slc12a2		1	2	2	2	1.8	1.8	1.8	131.03	1205	1205	0	6.2591	10251	10762	11932	10833	7337.1	6295.5	7682	8137.2	9693.7	10210	12075	10927	7563.8	6676.6	7692.2	7950.9	1	1	1	1	1	1	1	1	6723700	2				986
P55096	P55096	12	12	12	ATP-binding cassette sub-family D member 3	Abcd3		1	12	12	12	15.8	15.8	15.8	75.474	659	659	0	26.361	302080	323370	393070	399710	110190	109230	145190	160510	285880	307410	393490	397060	123510	126540	144280	156200	16	16	16	16	16	16	16	16	246260000	17				987
P55144	P55144	1	1	1	Tyrosine-protein kinase receptor TYRO3	Tyro3		1	1	1	1	1.9	1.9	1.9	96.207	880	880	0	7.7294	1933.6	1221.4	1653.9	2065.4	1118.4	1169.7	1376.8	913.6	1825	1168.3	1706.6	2033.2	1148.2	1226.7	1371.1	912.31	1	1	1	1	1	1	1	1	3108200	1				988
P55258	P55258	10	8	7	Ras-related protein Rab-8A	Rab8a		1	10	8	7	42.5	33.8	30.4	23.668	207	207	0	28.112	234590	247880	216090	219670	130620	146390	112760	126790	221510	234870	221630	223530	134520	151990	113800	125940	13	13	13	13	13	13	13	13	271300000	13				989
P55264	P55264	10	10	10	Adenosine kinase	Adk		1	10	10	10	21.9	21.9	21.9	40.148	361	361	0	36.405	268730	299430	358840	362760	94884	111170	91157	97204	254380	284600	358710	360820	106840	124860	91556	96504	19	19	19	19	19	19	18	19	315830000	19				990
P55302	P55302	19	19	19	Alpha-2-macroglobulin receptor-associated protein	Lrpap1		1	19	19	19	47.8	47.8	47.8	42.215	360	360	0	145.26	756670	802040	1285500	1268000	248340	233060	295550	340350	717810	765250	1271000	1244700	295730	289870	294620	331270	43	43	43	43	42	43	43	43	1817600000	43				991
P55772	P55772	3	3	3	Ectonucleoside triphosphate diphosphohydrolase 1	Entpd1		1	3	3	3	5.1	5.1	5.1	57.205	510	510	0	4.7651	55655	54398	60369	62682	22146	23066	27149	28421	52602	51675	61084	62566	23967	25528	27038	27816	3	3	3	3	3	3	3	3	21464000	3				992
P55821	P55821	6	1	1	Stathmin-2	Stmn2		1	6	1	1	15.6	5.6	5.6	20.828	179	179	0	21.307	181130	190940	146040	149470	38293	37026	39734	43876	170910	180570	150360	152550	43210	43276	39801	43002	7	7	7	7	7	7	7	7	675020000	8				993
P55937	P55937	21	21	21	Golgin subfamily A member 3	Golga3		1	21	21	21	15.7	15.7	15.7	167.22	1487	1487	0	110.67	498630	521990	414430	425120	180010	183890	191620	186210	470550	493970	426900	433730	191040	198830	191760	183630	27	27	27	27	27	27	27	26	254880000	30				994
P56135	P56135	1	1	1	ATP synthase subunit f, mitochondrial	Atp5j2		1	1	1	1	13.6	13.6	13.6	10.344	88	88	0	11.107	20373	21311	23258	24997	30627	30561	45261	51634	19262	20289	23823	25247	30554	31418	44833	50053	5	5	5	5	5	5	5	5	394930000	5				995
P56213	P56213	5	5	5	FAD-linked sulfhydryl oxidase ALR	Gfer		1	5	5	5	33.3	33.3	33.3	22.876	198	198	0	24.694	108570	116650	98800	101210	64162	73237	71411	76398	102510	110510	101480	103220	65950	75978	71350	75247	11	11	11	11	11	11	11	11	84254000	11				996
P56371	P56371	5	4	4	Ras-related protein Rab-4A	Rab4a		1	5	4	4	25.2	21.1	21.1	24.408	218	218	0	14.049	68623	72451	91722	92130	47040	44533	54217	58322	64957	68940	92049	91672	49235	47994	54105	56961	4	4	4	4	4	4	4	4	45864000	4				997
P56375	P56375	2	2	2	Acylphosphatase-2	Acyp2		1	2	2	2	18.9	18.9	18.9	11.877	106	106	0	13.666	34912	37016	25098	27152	12833	12397	16001	16869	32925	34996	26171	27931	13450	13450	15927	16455	1	1	1	1	1	1	1	1	8105300	3				998
P56376	P56376	7	7	7	Acylphosphatase-1	Acyp1		1	7	7	7	50.5	50.5	50.5	11.241	99	99	0	60.014	868760	964380	539980	537060	171620	164050	195510	230410	818810	909690	568580	565030	188770	186720	195180	224530	34	34	34	34	34	34	34	34	2707000000	34				999
P56379	P56379	1	1	1	6.8 kDa mitochondrial proteolipid	Mp68		1	1	1	1	13.8	13.8	13.8	6.6979	58	58	1	-2	37225	43880	38260	40366	46427	42859	61149	70132	35171	41623	39352	41232	46356	44254	60767	68042	3	3	3	3	3	3	3	3	27764000	3	+			1000
P56380	P56380	4	4	4	Bis(5-nucleosyl)-tetraphosphatase [asymmetrical]	Nudt2		1	4	4	4	31.3	31.3	31.3	16.989	147	147	0	29.107	87015	93187	88167	82825	76682	84313	70106	76441	82206	88353	90272	84677	77292	85537	70576	75758	8	8	8	8	8	8	8	8	162960000	8				1001
P56382	P56382	3	3	3	ATP synthase subunit epsilon, mitochondrial	Atp5e		1	3	3	3	42.3	42.3	42.3	5.8378	52	52	0	6.0549	78096	87237	91037	87951	102460	100040	174850	185960	73849	82859	92867	89463	103100	103600	172590	179840	6	6	6	6	6	6	6	6	599410000	6				1002
Q9CR84;P56384;P56383	Q9CR84;P56384;P56383	1;1;1	1;1;1	1;1;1	ATP synthase F(0) complex subunit C1, mitochondrial;ATP synthase F(0) complex subunit C3, mitochondrial;ATP synthase F(0) complex subunit C2, mitochondrial	Atp5g1;Atp5g3;Atp5g2	;;	3	1	1	1	5.1	5.1	5.1	14.2	136	136;141;146	0.0032807	2.3367	164580	172250	150880	163430	155770	157890	296320	327980	155400	163430	155830	166450	157680	165640	291780	316410	10	10	10	10	10	10	10	10	3606300000	10				1003
P56391	P56391	4	4	4	Cytochrome c oxidase subunit 6B1	Cox6b1		1	4	4	4	33.7	33.7	33.7	10.071	86	86	0	9.1973	133500	135320	150570	159670	80179	75515	98681	113250	126210	128620	152430	159440	83742	81943	98268	110140	11	11	11	11	11	11	11	11	65548000	11				1004
P56393	P56393	1	1	1	Cytochrome c oxidase subunit 7B, mitochondrial	Cox7b		1	1	1	1	8.8	8.8	8.8	9.0113	80	80	0.0086308	1.9387	29175	24665	34852	52557	20166	20244	23286	23792	27593	23699	35202	51234	20908	22255	23237	23325	1	1	1	1	1	1	1	1	10561000	1				1005
P56395	P56395	5	5	5	Cytochrome b5	Cyb5a		1	5	5	5	47.8	47.8	47.8	15.241	134	134	0	58.466	97648	103440	212030	216970	60068	62565	82274	87850	92897	99312	208280	211320	67270	71794	81666	85609	15	15	15	15	15	15	15	15	568620000	15				1006
P56399	P56399	19	19	19	Ubiquitin carboxyl-terminal hydrolase 5	Usp5		1	19	19	19	25.1	25.1	25.1	95.832	858	858	0	186.91	729370	791110	592180	595390	236830	240430	390560	419990	688230	748060	610690	610910	255170	266690	385810	406790	50	51	50	51	50	50	50	50	2047500000	54				1007
P56404	P56404	1	1	1	Aquaporin-8	Aqp8		1	1	1	1	2.7	2.7	2.7	27.797	261	261	0	9.3472	0	0	0	0	0	0	0	0	0	0	0	0	0	0	0	0	0	0	0	0	0	0	0	0	0	1				1008
P56480	P56480	22	22	22	ATP synthase subunit beta, mitochondrial	Atp5b		1	22	22	22	51.6	51.6	51.6	56.3	529	529	0	249.06	1717100	1728700	1747000	1853600	1685200	1755300	2811000	3036200	1622300	1642600	1791000	1873500	1706000	1826500	2776000	2941400	278	279	279	277	278	279	277	277	29755000000	291				1009
P56546;O88712	P56546;O88712	8;4	8;4	8;4	C-terminal-binding protein 2;C-terminal-binding protein 1	Ctbp2;Ctbp1	;	2	8	8	8	16.2	16.2	16.2	48.956	445	445;441	0	19.452	146030	156080	115160	119130	134940	134530	115440	121360	137770	147760	120440	123280	134130	135840	116550	120300	14	14	14	14	14	14	14	14	313350000	14				1010
P56812	P56812	8	8	8	Programmed cell death protein 5	Pdcd5		1	8	8	8	55.6	55.6	55.6	14.275	126	126	0	16.463	191170	209360	120720	124440	62951	58580	68979	73282	180190	197610	127330	130380	65753	63195	68958	71684	13	13	13	13	13	13	13	13	213710000	14				1011
P56873	P56873	3	3	3	Sjoegren syndrome/scleroderma autoantigen 1 homolog	Sssca1		1	3	3	3	30.7	30.7	30.7	21.336	199	199	0	9.4614	30221	28446	19318	21594	19344	18720	19950	17364	28487	26918	20501	22277	19396	19156	19988	17190	4	4	4	4	4	4	4	4	74343000	4				1012
P56959	P56959	9	9	9	RNA-binding protein FUS	Fus		1	9	9	9	15.6	15.6	15.6	52.673	518	518	0	123.4	843350	916590	488280	502360	141530	139650	143440	160790	794660	864500	517450	529140	157260	160040	143800	157760	31	31	31	31	30	30	30	31	946880000	31				1013
P56960	P56960	3	3	3	Exosome component 10	Exosc10		1	3	3	3	2.9	2.9	2.9	100.94	887	887	0	4.5138	45872	51664	28990	29057	10621	10081	13297	12900	43238	48740	30501	30556	11499	11250	13235	12609	3	3	3	3	3	3	3	3	7787600	3				1014
P57080	P57080	8	8	8	Ubiquitin carboxyl-terminal hydrolase 25	Usp25		1	8	8	8	8	8	8	121.42	1055	1055	0	42.556	199980	215990	159300	166510	70783	76155	90227	90831	188680	204290	164630	170630	75144	82260	89751	89000	8	8	8	8	8	8	8	8	71428000	8				1015
P57716	P57716	5	5	5	Nicastrin	Ncstn		1	5	5	5	6.1	6.1	6.1	78.491	708	708	0	11.196	119260	123630	136150	132900	88586	97819	112050	117610	112750	117420	138000	133840	91211	101800	111490	115210	7	7	7	7	7	7	7	7	250200000	7				1016
P57722	P57722	8	2	2	Poly(rC)-binding protein 3	Pcbp3		1	8	2	2	25.1	6.5	6.5	39.294	371	371	0	6.1221	12399	14321	10083	12425	4038.8	3773	3821.5	3807.4	11700	13557	10397	12598	4315.3	4257	3841.7	3755.3	3	3	3	3	3	3	3	3	63404000	3				1017
P57746	P57746	9	9	9	V-type proton ATPase subunit D	Atp6v1d		1	9	9	9	30.8	30.8	30.8	28.369	247	247	0	46.141	196190	204070	185910	193560	139420	136460	133030	148950	185280	193520	190770	196250	141750	141990	133690	146440	14	14	14	14	14	14	14	14	331590000	16				1018
P57759	P57759	10	10	10	Endoplasmic reticulum resident protein 29	Erp29		1	10	10	10	37	37	37	28.823	262	262	0	43.758	417120	450390	586380	585930	132040	141170	234420	247110	395010	428440	584450	580420	153910	167800	231170	239330	36	36	36	36	36	35	36	36	1429800000	36				1019
P57776	P57776	11	11	11	Elongation factor 1-delta	Eef1d		1	11	11	11	41.6	41.6	41.6	31.293	281	281	0	216.75	782740	812410	596800	609340	241360	243190	423420	457360	738360	768160	618410	625380	260070	271000	417670	442190	57	57	57	57	57	57	57	57	2420400000	57				1020
P57780	P57780	16	16	12	Alpha-actinin-4	Actn4		1	16	16	12	19.6	19.6	16	104.98	912	912	0	64.736	333410	343580	309450	327030	143130	146740	212020	232960	314830	325670	316520	330380	151760	160390	210000	226210	22	22	22	22	22	22	22	22	296270000	23				1021
P57784	P57784	5	5	5	U2 small nuclear ribonucleoprotein A	Snrpa1		1	5	5	5	18	18	18	28.357	255	255	0	24.432	316990	355830	191490	198110	64324	62842	80265	86040	298740	335660	202230	208460	70351	71099	79894	83911	12	12	12	12	12	12	12	12	190520000	13				1022
P58019	P58019	4	4	4	CD59B glycoprotein	Cd59b		1	4	4	4	29.5	29.5	29.5	14.227	129	129	0	19.085	58702	59657	65163	71856	213190	213200	91456	96462	55490	57057	68891	74088	205560	207040	96455	100130	9	9	9	9	9	9	9	9	168100000	9				1023
P58021	P58021	9	9	9	Transmembrane 9 superfamily member 2	Tm9sf2		1	9	9	9	14.4	14.4	14.4	75.329	662	662	0	30.119	272380	301920	291070	296660	92596	94499	118580	126020	257410	286210	294530	298540	102000	106760	117940	123000	15	15	15	15	15	15	15	15	420790000	15				1024
P58044	P58044	7	7	7	Isopentenyl-diphosphate Delta-isomerase 1	Idi1		1	7	7	7	26.9	26.9	26.9	26.289	227	227	0	35.333	238900	261330	188840	189050	128340	126730	151410	165980	225400	247110	195980	195270	131630	133070	150990	162110	14	14	14	14	14	14	14	14	354620000	14				1025
P58064	P58064	2	2	2	28S ribosomal protein S6, mitochondrial	Mrps6		1	2	2	2	15.2	15.2	15.2	14.308	125	125	0	4.4175	53445	57437	54690	55093	17345	17692	22482	28068	50495	54434	55478	55528	19117	20089	22352	27255	2	2	2	2	2	2	2	2	31904000	2				1026
P58069	P58069	3	3	3	Ras GTPase-activating protein 2	Rasa2		1	3	3	3	3	3	3	96.4	847	847	0	4.7973	38182	36310	41622	34048	13599	19123	17070	19438	36089	34419	42076	34475	14925	20191	16988	19166	3	3	3	3	3	3	3	3	8190300	3				1027
P58137	P58137	4	4	4	Acyl-coenzyme A thioesterase 8	Acot8		1	4	4	4	12.2	12.2	12.2	35.827	320	320	0	9.0793	82487	87644	84683	83182	20140	20910	35937	37815	77935	83042	85779	83812	23266	24738	35435	36595	4	4	4	4	4	4	4	4	47022000	5				1028
P58242	P58242	2	2	2	Acid sphingomyelinase-like phosphodiesterase 3b	Smpdl3b		1	2	2	2	4.2	4.2	4.2	51.599	456	456	0	4.5279	11726	11661	15926	18196	10172	10016	9594.6	11015	11101	11136	16004	17965	10446	10615	9646.5	10826	2	2	2	2	2	2	2	2	8562900	2				1029
P58252	P58252	26	26	25	Elongation factor 2	Eef2		1	26	26	25	31.5	31.5	30.3	95.313	858	858	0	184.8	2461100	2670200	2056400	2071700	646450	640070	968910	1055600	2322600	2525200	2113500	2117800	714940	731670	959390	1023900	129	129	129	129	129	129	129	129	10938000000	130				1030
P58281	P58281	18	18	18	Dynamin-like 120 kDa protein, mitochondrial;Dynamin-like 120 kDa protein, form S1	Opa1		1	18	18	18	20.8	20.8	20.8	111.34	960	960	0	62.106	380810	413490	450800	463830	154540	165470	191230	208380	360140	392640	453840	463550	168580	183940	190400	203790	28	28	28	28	28	28	28	28	322690000	29				1031
P58283	P58283	2	2	2	E3 ubiquitin-protein ligase RNF216	Rnf216		1	2	2	2	3	3	3	97.681	853	853	0	4.328	9820.7	9991.6	7645.5	8933.6	2319.7	2754.3	2460.9	2557.1	9264.9	9461.9	7897.4	9040.7	2564.6	3095	2463	2531.4	2	2	2	2	2	2	2	2	2737300	2				1032
P58389	P58389	10	10	10	Serine/threonine-protein phosphatase 2A activator	Ppp2r4		1	10	10	10	31	31	31	36.71	323	323	0	32.626	683210	714200	587060	580150	404520	411950	392490	433270	644860	676140	605710	594300	413470	427990	394160	426600	34	34	34	34	34	34	34	34	2654200000	34				1033
P58404	P58404	8	5	5	Striatin-4	Strn4		1	8	5	5	11.6	8.4	8.4	81.644	760	760	0	18.617	76448	78762	66678	73459	25108	29886	30019	32809	72162	74634	68391	74246	27084	32594	29921	32248	8	8	8	8	8	8	8	8	36374000	8				1034
P58544	P58544	2	2	2	BTB/POZ domain-containing protein 1	Btbd1		1	2	2	2	4.1	4.1	4.1	53.232	488	488	0	5.1129	19377	20146	20625	21031	5683.3	5311.9	7288	9738.4	18312	19109	20861	21072	6383.7	6283.1	7248.2	9421.1	2	2	2	2	2	2	2	2	5287100	2				1035
P58742	P58742	3	3	3	Aladin	Aaas		1	3	3	3	6.4	6.4	6.4	59.43	546	546	0	6.9491	23232	23877	22725	26462	16706	26271	17496	17624	21944	22701	23268	26690	17024	26514	17519	17756	3	3	3	3	3	3	3	3	19194000	3				1036
P58802	P58802	5	5	5	TBC1 domain family member 10A	Tbc1d10a		1	5	5	5	9.6	9.6	9.6	56.202	500	500	0	12.037	65185	68061	96691	93609	16551	18093	23747	25295	61757	64791	96068	92426	20257	22241	23541	24653	6	6	6	6	6	6	6	6	46315000	6				1037
P59016	P59016	8	8	8	Vacuolar protein sorting-associated protein 33B	Vps33b		1	8	8	8	11.8	11.8	11.8	70.525	617	617	0	17.797	221160	237600	221960	216190	63972	70497	84843	86024	208930	225050	225320	218600	71436	79181	84295	84222	10	10	10	10	10	10	10	10	157480000	10				1038
P59017	P59017	4	4	4	Bcl-2-like protein 13	Bcl2l13		1	4	4	4	9.7	9.7	9.7	46.719	434	434	0	20.274	69489	75382	73844	76701	18352	18479	21990	23753	65669	71478	74663	76940	20917	21750	21917	23213	4	4	4	4	4	4	4	4	26660000	6				1039
P59096	P59096	5	5	5	StAR-related lipid transfer protein 6	Stard6		1	5	5	5	21	21	21	26.223	233	233	0	8.4158	47861	49901	46616	48521	65889	58955	40490	49111	45205	47382	48250	49459	64865	59241	41598	48875	4	4	4	4	4	4	4	4	31909000	5				1040
P59114	P59114	2	2	2	Phosphorylated CTD-interacting factor 1	Pcif1		1	2	2	2	3.8	3.8	3.8	80.504	706	706	0	4.1786	23084	26294	14433	14628	3671.5	3218.9	4211.5	3841.7	21757	24801	15174	15372	4167.2	3804.8	4203.5	3764.2	2	2	2	2	2	1	2	1	3782300	2				1041
P59235	P59235	2	2	2	Nucleoporin Nup43	Nup43		1	2	2	2	7.1	7.1	7.1	41.989	380	380	0	13.191	23079	24094	17792	19923	10281	11350	10885	11159	21772	22809	18471	20343	10648	11960	10895	11019	3	3	3	3	3	3	3	3	19683000	3				1042
P59242;Q6AW69	P59242	24;1	24;1	24;1	Cingulin	Cgn		2	24	24	24	19.1	19.1	19.1	136.45	1191	1191;1298	0	91.428	465820	482920	816770	820030	193120	193330	212930	225920	442040	461460	807200	803430	221660	227780	212820	221530	35	35	35	35	35	35	35	35	371890000	35				1043
P59279	P59279	9	3	3	Ras-related protein Rab-2B	Rab2b		1	9	3	3	41.2	13.9	13.9	24.198	216	216	0	8.1386	45113	53174	45595	44555	26561	25442	29227	37526	42620	50345	46480	45465	27506	27146	29214	36514	4	4	4	4	4	4	4	4	55516000	4				1044
P59325	P59325	14	14	14	Eukaryotic translation initiation factor 5	Eif5		1	14	14	14	30.3	30.3	30.3	48.968	429	429	0	86.524	666250	714410	559100	565450	139350	136990	180530	197240	628770	675660	573860	576610	158930	161670	179480	192060	29	29	29	29	29	29	29	29	537310000	29				1045
P59326;Q8BYK6	P59326;Q8BYK6	5;3	3;1	3;1	YTH domain-containing family protein 1;YTH domain-containing family protein 3	Ythdf1;Ythdf3	;	2	5	3	3	7.3	4.1	4.1	60.878	559	559;585	0	13.744	61016	68491	70721	67434	19698	20121	21526	24799	57695	64927	71202	67830	22045	22881	21521	24271	5	5	5	5	5	5	5	5	25167000	5				1046
P59328	P59328	8	8	8	WD repeat and HMG-box DNA-binding protein 1	Wdhd1		1	8	8	8	8.1	8.1	8.1	124.25	1117	1117	0	35.226	152400	161840	88058	91068	31904	31752	33170	34566	143600	152680	93440	95759	34501	35247	33223	33987	9	9	9	9	9	9	9	9	46476000	9				1047
P59481	P59481	1	1	1	VIP36-like protein	Lman2l		1	1	1	1	2.3	2.3	2.3	39.881	347	347	0.0082628	1.9701	10404	9195.4	11904	11530	2077.7	2755.6	2581.2	2500.8	9837.1	8742.6	11974	11438	2527.5	3219.4	2569.6	2478.4	1	1	1	1	1	1	1	1	14190000	1				1048
P59672;Q8BIZ1	P59672	3;1	3;1	3;1	Ankyrin repeat and SAM domain-containing protein 1A	Anks1a		2	3	3	3	2.9	2.9	2.9	125.24	1150	1150;1259	0	7.3336	40105	38792	52161	52714	16918	20262	20700	18818	37955	36940	52254	52212	18535	22144	20615	18629	4	4	4	4	3	4	4	4	11000000	4				1049
P59708	P59708	3	3	3	Splicing factor 3B subunit 6	Sf3b6		1	3	3	3	24.8	24.8	24.8	14.585	125	125	0	17.875	173700	183600	133540	131910	79443	80308	92784	100960	163860	173590	138700	136210	82212	84790	92552	98741	6	6	6	6	6	6	6	6	119630000	6				1050
P59999	P59999	5	5	5	Actin-related protein 2/3 complex subunit 4	Arpc4		1	5	5	5	25.6	25.6	25.6	19.667	168	168	0	11.483	136600	151670	183450	189520	31397	37066	48868	49693	129310	144180	183050	187950	38476	45397	48341	48496	10	10	10	10	10	10	10	10	303410000	10				1051
P60122	P60122	14	14	14	RuvB-like 1	Ruvbl1		1	14	14	14	30.5	30.5	30.5	50.213	456	456	0	44.659	972630	1045000	861500	865970	376120	362180	365990	387330	918180	989000	883540	882260	398540	393550	367510	381110	44	44	44	44	44	44	44	44	1528900000	44				1052
P60154	P60154	2	2	2	Inactive ribonuclease-like protein 9	Rnase9		1	2	2	2	10.3	10.3	10.3	21.378	184	184	0	5.8936	26424	26143	25519	30177	99573	99950	122890	130560	24956	25003	27447	31401	96794	99228	122360	127530	6	6	6	6	6	6	6	6	161320000	6				1053
P60229	P60229	14	14	14	Eukaryotic translation initiation factor 3 subunit E	Eif3e		1	14	14	14	33.5	33.5	33.5	52.22	445	445	0	64.425	591960	646910	537490	544120	159070	182410	269710	294690	558890	612270	549130	553240	177730	206120	266250	286010	31	31	31	31	31	31	31	31	1078200000	31				1054
P60330	P60330	4	4	4	Separin	Espl1		1	4	4	4	2	2	2	233.03	2118	2118	0	6.3194	36683	41717	26467	27488	10614	8574	11540	19133	34595	39398	27544	28477	11358	9925.1	11539	18430	3	3	3	3	3	3	3	3	13657000	4				1055
P60335;P57724	P60335	11;1	11;1	7;0	Poly(rC)-binding protein 1	Pcbp1		2	11	11	7	43	43	29.8	37.497	356	356;403	0	154.11	739100	772120	564090	575550	152550	156310	185780	194280	697210	729890	583250	589790	171580	180250	185050	190080	46	47	47	47	45	45	45	45	4241700000	47				1056
P60487	P60487	5	5	5	Pyridoxal phosphate phosphatase	Pdxp		1	5	5	5	20.2	20.2	20.2	31.512	292	292	0	12.391	71657	70779	51955	52133	54722	61086	50362	49457	67579	66989	54592	54121	54672	61432	50686	49292	7	7	7	7	7	7	7	7	58528000	7				1057
P60521	P60521	6	6	4	Gamma-aminobutyric acid receptor-associated protein-like 2	Gabarapl2		1	6	6	4	39.3	39.3	29.9	13.667	117	117	0	12.859	193740	212610	169630	168520	60240	59325	64725	67563	182880	201120	173880	172080	65320	65857	64750	66315	9	9	9	9	9	9	9	9	236480000	9				1058
P60605	P60605	3	3	3	Ubiquitin-conjugating enzyme E2 G2	Ube2g2		1	3	3	3	19.4	19.4	19.4	18.566	165	165	0	9.2529	67438	71585	59240	63832	47947	43494	34232	46324	63659	67833	61145	64949	48392	45328	34869	45588	5	5	5	5	5	5	5	5	66680000	5				1059
P60670	P60670	20	20	20	Nuclear protein localization protein 4 homolog	Nploc4		1	20	20	20	28	28	28	68.016	608	608	0	87.037	872580	942410	746850	749030	288030	295170	362460	383210	823580	891550	767140	765200	310120	324670	360690	374380	40	40	40	40	40	40	40	40	1365400000	43				1060
P63260;P60710;Q8BFZ3	P63260;P60710	19;19;7	19;19;7	9;9;2	Actin, cytoplasmic 2;Actin, cytoplasmic 2, N-terminally processed;Actin, cytoplasmic 1;Actin, cytoplasmic 1, N-terminally processed	Actg1;Actb	;	3	19	19	9	50.9	50.9	27.7	41.792	375	375;375;376	0	323.31	4488100	4839300	5752800	5586700	1808800	1774900	2307900	2516500	4247000	4596600	5766300	5572100	1995300	2010100	2295600	2451600	348	348	348	348	348	348	347	348	80372000000	365				1061
P60762	P60762	7	7	7	Mortality factor 4-like protein 1	Morf4l1		1	7	7	7	19.6	19.6	19.6	41.492	362	362	0	57.823	374030	410230	259810	252970	71858	75089	84165	80956	352680	387230	270710	263490	80570	85137	83947	79631	12	12	12	12	12	12	12	12	206480000	12				1062
P60766	P60766	5	4	4	Cell division control protein 42 homolog	Cdc42		1	5	4	4	26.7	20.9	20.9	21.258	191	191	0	31.695	142990	155180	202290	205510	76969	79949	90326	95260	135410	147710	202070	203820	82911	87831	90086	93344	9	9	9	9	9	9	9	9	540620000	10				1063
P60824	P60824	4	4	4	Cold-inducible RNA-binding protein	Cirbp		1	4	4	4	21.5	21.5	21.5	18.607	172	172	0	10.431	161410	176530	85134	83408	27009	27342	26321	27708	152040	166360	91134	89348	29659	30534	26428	27324	12	12	12	12	12	12	12	12	336920000	12				1064
P60843	P60843	20	8	8	Eukaryotic initiation factor 4A-I	Eif4a1		1	20	8	8	40.6	17.5	17.5	46.153	406	406	0	43.389	575170	593440	520810	524480	170250	178640	182630	192940	543040	561940	532440	531440	186450	198840	182710	189770	32	32	32	32	32	32	32	32	867430000	32				1065
P60867	P60867	5	5	5	40S ribosomal protein S20	Rps20		1	5	5	5	36.1	36.1	36.1	13.373	119	119	0	22.013	389190	431080	315870	318660	69927	65155	114120	124400	367230	407430	324840	326490	81623	80118	112760	120230	21	21	21	21	21	21	21	21	2177400000	21				1066
P60904	P60904	3	3	3	DnaJ homolog subfamily C member 5	Dnajc5		1	3	3	3	15.2	15.2	15.2	22.101	198	198	0	17.219	49417	53868	67333	62647	48615	49685	51609	56920	46784	51228	67741	62879	49603	51396	51651	55856	4	4	4	4	4	4	4	4	53751000	4				1067
P61021	P61021	6	4	3	Ras-related protein Rab-5B	Rab5b		1	6	4	3	31.2	20.9	17.7	23.707	215	215	0	24.385	86425	90940	98438	101250	40085	39549	50631	51407	81712	86353	99402	101280	42916	43545	50378	50221	7	7	7	7	7	7	7	7	287360000	7				1068
P61027	P61027	8	7	6	Ras-related protein Rab-10	Rab10		1	8	7	6	30.5	25	21.5	22.541	200	200	0	39.443	357500	380640	464650	456110	92856	88524	113380	122630	338330	361630	464580	453240	109930	108700	112930	119550	15	15	15	15	15	15	15	15	705650000	15				1069
P61028;REV__G3UYX5	P61028	6;1	3;1	3;1	Ras-related protein Rab-8B	Rab8b		2	6	3	3	28	15.9	15.9	23.603	207	207;1258	0	13.606	69099	69779	65147	65969	24574	28800	24267	22778	65253	66135	66480	66640	26438	30936	24354	22730	6	6	6	6	6	6	6	6	120870000	6				1070
P61079;Q6ZWY6;P62838	P61079;Q6ZWY6	4;2;1	4;2;1	4;2;1	Ubiquitin-conjugating enzyme E2 D3;Ubiquitin-conjugating enzyme E2 D2B	Ube2d3;Ube2d2b	;	3	4	4	4	19.7	19.7	19.7	16.687	147	147;147;147	0	11.275	226130	243100	165080	181800	112390	113450	101930	111920	213270	229930	172380	187140	114880	118720	102650	110500	15	15	15	15	15	15	15	15	3189600000	15				1071
P61080	P61080	1	1	1	Ubiquitin-conjugating enzyme E2 D1	Ube2d1		1	1	1	1	7.5	7.5	7.5	16.602	147	147	0.0026837	2.3967	0	0	0	0	0	0	0	0	0	0	0	0	0	0	0	0	0	0	0	0	0	0	0	0	0	1				1072
P61082	P61082	10	10	10	NEDD8-conjugating enzyme Ubc12	Ube2m		1	10	10	10	42.6	42.6	42.6	20.9	183	183	0	44.227	695240	747510	507160	504230	177530	199210	240400	247310	655700	706170	526920	521790	193450	218740	238710	241980	32	32	32	32	32	32	32	32	2318900000	32				1073
P61087	P61087	9	9	9	Ubiquitin-conjugating enzyme E2 K	Ube2k		1	9	9	9	45.5	45.5	45.5	22.406	200	200	0	35.767	185390	197310	149090	150630	55198	57008	63513	72319	174920	186590	153790	154300	59623	62944	63386	70708	17	17	17	17	17	17	17	17	249030000	17				1074
P61089	P61089	6	6	5	Ubiquitin-conjugating enzyme E2 N	Ube2n		1	6	6	5	40.1	40.1	35.5	17.138	152	152	0	36.824	328980	361330	265950	267540	52295	52445	74710	76916	310420	341510	273480	274020	62235	64384	74070	74851	21	21	21	21	21	21	21	20	1722900000	21				1075
P61161	P61161	6	6	6	Actin-related protein 2	Actr2		1	6	6	6	16.8	16.8	16.8	44.76	394	394	0	23.508	167880	162580	191940	200870	72471	79303	87730	88206	158730	154600	193690	199870	78165	86806	87408	86655	11	11	11	11	11	11	11	11	127660000	11				1076
P61164	P61164	11	11	6	Alpha-centractin	Actr1a		1	11	11	6	34.3	34.3	19.9	42.613	376	376	0	137.91	446860	488380	428950	438500	127760	120420	150710	163810	422030	462480	436690	443480	141750	139040	150290	159790	23	23	23	23	22	23	23	23	708380000	24				1077
P61202	P61202	11	11	11	COP9 signalosome complex subunit 2	Cops2		1	11	11	11	28.2	28.2	28.2	51.596	443	443	0	72.991	621520	671830	509200	511020	171230	189060	214200	236280	586490	635300	524250	523570	187260	209200	213200	231130	31	31	31	31	31	31	31	31	936220000	31				1078
P84078;P61205;Q8BSL7	P84078;P61205;Q8BSL7	6;6;4	6;6;4	4;4;3	ADP-ribosylation factor 1;ADP-ribosylation factor 3;ADP-ribosylation factor 2	Arf1;Arf3;Arf2	;;	3	6	6	4	37.6	37.6	26	20.697	181	181;181;181	0	29.272	291610	299980	256750	275470	127920	137340	159200	161190	275270	284260	263680	279070	134360	147090	158480	158030	33	33	33	33	33	33	33	33	838840000	33				1079
P61211	P61211	1	1	1	ADP-ribosylation factor-like protein 1	Arl1		1	1	1	1	6.1	6.1	6.1	20.411	181	181	0.00087547	3.0816	15319	14876	9215.8	9975.6	1621.3	3139.3	2131	3704.1	14437	14051	9713	10316	1970.5	3539.3	2117.8	3630.9	2	2	2	2	2	2	2	2	20144000	2				1080
P61222	P61222	15	15	15	ATP-binding cassette sub-family E member 1	Abce1		1	15	15	15	22.7	22.7	22.7	67.314	599	599	0	58.556	600090	657550	476340	469850	137600	138720	195230	205850	566180	621390	491200	483270	153770	158950	193590	200270	28	28	28	28	28	28	28	28	1028400000	29				1081
P61255	P61255	8	8	8	60S ribosomal protein L26	Rpl26		1	8	8	8	37.2	37.2	37.2	17.258	145	145	0	37.081	516040	559990	426540	435550	95833	110840	199650	205040	486970	529550	438110	444840	112120	131000	196240	198320	24	24	24	24	24	24	24	24	2515500000	24				1082
P61290	P61290	3	3	3	Proteasome activator complex subunit 3	Psme3		1	3	3	3	12.2	12.2	12.2	29.506	254	254	0	10.036	143960	153690	81963	81774	24000	26606	29009	32297	135640	144940	87009	86457	26706	29888	28904	31626	5	5	5	5	5	5	5	5	123520000	5				1083
Q9CQL1;P61327	Q9CQL1;P61327	4;4	4;4	4;4	Protein mago nashi homolog 2;Protein mago nashi homolog	Magohb;Magoh	;	2	4	4	4	22.6	22.6	22.6	17.091	146	146;146	0	16.026	413130	448840	286680	280920	67259	64096	79757	82347	389550	423680	298550	291950	77367	76157	79518	80478	11	11	11	11	11	11	11	11	258960000	11				1084
P61358	P61358	6	6	6	60S ribosomal protein L27	Rpl27		1	6	6	6	37.5	37.5	37.5	15.798	136	136	0	145.35	396040	442790	326900	327150	86785	88365	182090	189560	373730	418540	336010	335540	98901	104190	178950	182750	23	23	23	23	23	23	23	23	1534200000	23				1085
P61406	P61406	12	12	12	Telomerase-binding protein EST1A	Smg6		1	12	12	12	7.8	7.8	7.8	160.49	1418	1418	0	22.366	178800	190740	148600	152610	46821	46970	43569	49486	168730	180440	152780	155630	51433	52953	43829	48721	11	11	11	11	11	11	11	11	72739000	13				1086
P61407	P61407	39	39	39	Tudor domain-containing protein 6	Tdrd6		1	39	39	39	18.1	18.1	18.1	237.91	2134	2134	0	160.51	1779500	1920400	1228600	1245100	384350	397150	455580	499370	1677900	1813400	1281500	1291500	423830	447780	454190	488390	65	65	65	65	65	65	63	64	1447900000	66				1087
P61460	P61460	1	1	1	DEP domain-containing protein 5	Depdc5		1	1	1	1	0.8	0.8	0.8	180.38	1591	1591	0.0019023	2.6842	15494	15022	13692	13299	9138.5	9954.1	10662	12259	14627	14235	14096	13552	9382.3	10356	10635	11998	1	1	1	1	1	1	1	1	3405000	1				1088
P61514	P61514	3	3	3	60S ribosomal protein L37a	Rpl37a		1	3	3	3	30.4	30.4	30.4	10.275	92	92	0	8.823	189450	202150	150940	153810	45748	43278	66534	69191	178750	191140	155640	157410	50811	50071	65933	67172	8	8	8	8	8	8	8	8	339460000	8				1089
P61600	P61600	2	2	2	N-alpha-acetyltransferase 20	Naa20		1	2	2	2	9	9	9	20.368	178	178	0.00065804	3.1087	41000	44878	37863	36762	11198	11243	17905	19997	38713	42462	38640	37433	12499	12909	17700	19359	2	2	2	2	2	2	2	2	56283000	2				1090
P61620;Q9JLR1	P61620	3;1	3;1	3;1	Protein transport protein Sec61 subunit alpha isoform 1	Sec61a1		2	3	3	3	5.9	5.9	5.9	52.264	476	476;476	0	7.5654	135290	152900	138910	138820	41725	42793	63819	61076	127820	144810	140850	140370	46438	48672	63159	59488	7	7	7	7	7	7	7	7	153020000	8				1091
P61750	P61750	3	2	2	ADP-ribosylation factor 4	Arf4		1	3	2	2	20	13.9	13.9	20.396	180	180	0	5.554	80948	86469	71272	72182	31050	34626	38003	36006	76413	81853	73124	73565	33006	37087	37850	35468	4	4	4	4	4	4	4	4	492750000	5				1092
P61759	P61759	6	6	6	Prefoldin subunit 3	Vbp1		1	6	6	6	26	26	26	22.435	196	196	0	13.379	198200	212940	168740	168300	84510	85639	86572	93803	187060	201480	173710	172270	88495	91366	86758	92210	10	10	10	10	10	10	10	10	141800000	10				1093
P61804	P61804	3	3	3	Dolichyl-diphosphooligosaccharide--protein glycosyltransferase subunit DAD1	Dad1		1	3	3	3	26.5	26.5	26.5	12.497	113	113	0	7.9362	125810	131330	113850	119330	37962	37241	49303	47960	118780	124390	116400	120660	41581	42144	49015	46867	8	8	8	8	8	8	8	8	242330000	8				1094
P61922	P61922	13	13	13	4-aminobutyrate aminotransferase, mitochondrial	Abat		1	13	13	13	28.2	28.2	28.2	56.451	500	500	0	144.83	304230	315770	593380	596250	136040	130040	150490	158680	289040	302370	584270	581950	156950	155480	150400	155360	25	25	25	25	25	24	25	25	592860000	25				1095
P61924	P61924	3	3	3	Coatomer subunit zeta-1	Copz1		1	3	3	3	22.6	22.6	22.6	20.198	177	177	0	30.34	241000	252510	224600	230210	96610	96669	114800	127060	227570	239220	229550	233070	102780	105650	114450	124080	14	14	14	14	14	14	14	14	207320000	14				1096
P61957	P61957	2	2	1	Small ubiquitin-related modifier 2	Sumo2		1	2	2	1	23.2	23.2	10.5	10.871	95	95	0	10.693	229200	247560	127770	129660	35850	37178	48099	50676	215940	233430	135900	137240	40190	42655	47772	49429	8	8	8	8	8	8	8	8	941850000	8				1097
P61963	P61963	5	5	5	DDB1- and CUL4-associated factor 7	Dcaf7		1	5	5	5	14	14	14	38.926	342	342	0	16.631	89172	79404	68405	86846	35311	32955	33454	41635	84119	75380	70972	86938	36848	36371	33629	40713	6	6	6	6	6	6	6	6	120580000	6				1098
P61965;Q9D7H2	P61965	5;1	5;1	5;1	WD repeat-containing protein 5	Wdr5		2	5	5	5	17.4	17.4	17.4	36.588	334	334;328	0	10.329	66336	72431	49510	51934	27423	26321	28480	35357	62569	68471	51507	53559	28487	28270	28527	34503	6	6	6	6	6	6	6	6	61435000	7				1099
P61967	P61967	4	4	3	AP-1 complex subunit sigma-1A	Ap1s1		1	4	4	3	27.2	27.2	22.2	18.733	158	158	0	82.678	35091	40630	34200	36393	20237	30454	23549	23905	33144	38513	34945	37091	20950	31105	23493	23865	6	6	6	6	6	6	6	6	130430000	7				1100
P61971	P61971	2	2	2	Nuclear transport factor 2	Nutf2		1	2	2	2	23.6	23.6	23.6	14.478	127	127	0	9.4774	16231	17094	11534	12307	20552	21728	21074	21236	15306	16189	12274	12904	20204	21652	21119	20974	2	2	2	2	2	2	2	2	13713000	3				1101
P61979	P61979	16	16	16	Heterogeneous nuclear ribonucleoprotein K	Hnrnpk		1	16	16	16	28.7	28.7	28.7	50.976	463	463	0	162.68	2139700	2288900	1308400	1343500	369390	383600	445090	468570	2016600	2159900	1379100	1405800	413120	438900	443520	458730	79	79	79	79	79	79	79	79	7779800000	80				1102
P61982	P61982	14	10	8	14-3-3 protein gamma;14-3-3 protein gamma, N-terminally processed	Ywhag		1	14	10	8	53.8	40.9	33.2	28.302	247	247	0	187.13	467060	504160	882770	884390	184880	190870	229070	224440	443590	482020	869820	865280	217020	228500	228060	220030	40	40	40	41	40	40	40	40	2699800000	41				1103
P62069;Q9D9M2	P62069;Q9D9M2	1;1	1;1	1;1	Ubiquitin carboxyl-terminal hydrolase 46;Ubiquitin carboxyl-terminal hydrolase 12	Usp46;Usp12	;	2	1	1	1	2.2	2.2	2.2	42.442	366	366;370	0.006006	2.1098	14217	15324	19984	22021	4056.9	4793.8	4759.9	5824.3	13463	14599	19911	21709	4786.2	5735.2	4747.3	5703.2	2	2	2	2	2	2	2	2	14707000	2				1104
P62071	P62071	3	3	2	Ras-related protein R-Ras2	Rras2		1	3	3	2	15.2	15.2	9.8	23.399	204	204	0	7.3686	70213	69408	117340	128390	19222	20024	29059	29906	66596	66418	116020	125280	23769	25857	28767	29090	5	5	5	5	5	5	5	5	70073000	6				1105
P62075	P62075	4	4	4	Mitochondrial import inner membrane translocase subunit Tim13	Timm13		1	4	4	4	45.3	45.3	45.3	10.458	95	95	0	6.814	30632	30523	32433	35040	15814	20080	22313	22798	28947	29007	32924	35083	16675	21232	22129	22380	4	4	4	4	4	4	4	4	11209000	4				1106
P62077	P62077	3	3	3	Mitochondrial import inner membrane translocase subunit Tim8 B	Timm8b		1	3	3	3	31.3	31.3	31.3	9.2864	83	83	0	6.2977	140750	143300	119560	126370	97394	93029	87285	105500	132840	135790	123700	128790	98485	96638	87945	103570	4	4	4	4	4	4	4	4	45323000	4				1107
P62082	P62082	7	7	7	40S ribosomal protein S7	Rps7		1	7	7	7	22.2	22.2	22.2	22.127	194	194	0	22.162	527300	591580	477450	456710	115560	113900	179250	194770	497840	559370	487460	466660	132790	134620	177340	188750	23	23	23	23	23	23	23	23	2047400000	23				1108
P62137	P62137	13	13	3	Serine/threonine-protein phosphatase PP1-alpha catalytic subunit	Ppp1ca		1	13	13	3	35.2	35.2	9.1	37.54	330	330	0	64.633	336870	362490	328390	332950	327690	325470	278720	294880	318180	343790	337690	339480	327880	330820	281470	292250	24	24	24	24	24	24	24	24	2373900000	24				1109
P62141	P62141	11	2	2	Serine/threonine-protein phosphatase PP1-beta catalytic subunit	Ppp1cb		1	11	2	2	29.4	7.3	7.3	37.186	327	327	0	37.059	104910	111300	92804	86463	99199	100660	60788	65408	99037	105400	96130	89377	98665	100810	62464	66033	7	7	7	7	7	7	7	7	202370000	8				1110
P62192	P62192	19	19	19	26S protease regulatory subunit 4	Psmc1		1	19	19	19	34.5	34.5	34.5	49.184	440	440	0	63.691	884810	956830	710090	715390	746700	760610	648310	677240	834860	905590	740350	740790	745590	769780	654110	671770	60	60	60	60	60	60	60	60	3693200000	60				1111
P62196	P62196	21	21	21	26S protease regulatory subunit 8	Psmc5		1	21	21	21	50	50	50	45.626	406	406	0	163.06	966860	1017000	806110	838410	796680	839790	691480	729920	912440	963420	837350	861280	797660	851760	697680	724870	74	74	74	74	74	74	74	74	3400600000	76				1112
P62204;Q9D6P8;P20801	P62204;Q9D6P8	11;6;1	11;6;1	11;6;1	Calmodulin;Calmodulin-like protein 3	Calm1;Calml3	;	3	11	11	11	37.6	37.6	37.6	16.837	149	149;149;160	0	263.01	964210	1048300	606010	609230	265130	262770	256380	274590	908810	989330	638620	639290	280860	284440	257500	270430	41	41	41	41	41	41	41	41	4613400000	41				1113
P62242	P62242	9	9	9	40S ribosomal protein S8	Rps8		1	9	9	9	41.3	41.3	41.3	24.205	208	208	0	65.538	504540	539460	413540	415310	94354	94572	186210	206450	476110	510060	425040	424360	109970	114650	183220	198960	27	27	27	27	27	26	27	27	1343100000	27				1114
P62245	P62245	6	6	6	40S ribosomal protein S15a	Rps15a		1	6	6	6	36.9	36.9	36.9	14.839	130	130	0	15.64	367910	402670	312560	323590	91632	95343	123840	132330	347240	380920	320750	329860	102110	109030	122970	129000	20	20	20	20	20	20	20	20	906720000	20				1115
P62254	P62254	2	2	2	Ubiquitin-conjugating enzyme E2 G1;Ubiquitin-conjugating enzyme E2 G1, N-terminally processed	Ube2g1		1	2	2	2	8.8	8.8	8.8	19.509	170	170	0	3.8607	47063	49668	41865	43576	10799	9849.4	14290	16017	44429	47020	42804	44110	12254	11814	14198	15543	2	2	2	2	2	2	2	2	29727000	2				1116
P62257	P62257	2	2	2	Ubiquitin-conjugating enzyme E2 H	Ube2h		1	2	2	2	8.7	8.7	8.7	20.655	183	183	0.003082	2.3473	38851	42090	35676	35733	19410	18599	22077	25496	36683	39853	36563	36401	20215	19944	22041	24865	2	2	2	2	2	2	2	2	5089800	2				1117
P62259	P62259	23	23	20	14-3-3 protein epsilon	Ywhae		1	23	23	20	69	69	59.2	29.174	255	255	0	166.47	2929000	3174100	2585000	2598400	677070	685940	863990	922420	2765000	3002900	2644500	2644000	766160	796540	859390	900130	144	143	144	144	144	144	143	144	18899000000	146				1118
P62264	P62264	6	6	6	40S ribosomal protein S14	Rps14		1	6	6	6	38.4	38.4	38.4	16.273	151	151	0	129.62	258110	274180	214920	221200	79736	79729	98740	103830	243590	259410	221140	225630	86195	88611	98307	101430	23	23	23	23	23	23	23	23	935630000	24				1119
P62267	P62267	4	4	4	40S ribosomal protein S23	Rps23		1	4	4	4	21.7	21.7	21.7	15.807	143	143	0	12.86	283270	311740	209640	206260	50777	44361	87448	96159	267170	294390	217190	213300	58447	54349	86296	92683	13	13	13	13	13	13	13	13	1334000000	13				1120
P62270	P62270	7	7	7	40S ribosomal protein S18	Rps18		1	7	7	7	30.9	30.9	30.9	17.718	152	152	0	36.886	388770	413710	351800	350480	99362	98146	155920	165990	367050	391550	359410	355900	111570	113880	154210	160900	18	18	18	18	18	18	18	18	1058700000	18				1121
P62281	P62281	9	9	9	40S ribosomal protein S11	Rps11		1	9	9	9	43.7	43.7	43.7	18.431	158	158	0	25.33	819020	902950	629800	623440	143700	162590	234720	258680	772620	853020	650400	642740	166880	190260	231920	251170	28	28	28	28	28	28	28	28	1911100000	31				1122
P62301	P62301	7	7	7	40S ribosomal protein S13	Rps13		1	7	7	7	35.1	35.1	35.1	17.222	151	151	0	18.53	524570	583130	431590	419190	74280	68958	125940	133320	495010	550990	443080	430180	91051	88764	124320	128810	26	26	26	26	26	25	26	26	2069200000	26				1123
P62305	P62305	1	1	1	Small nuclear ribonucleoprotein E	Snrpe		1	1	1	1	13	13	13	10.803	92	92	0.0065855	2.0823	13241	13143	10607	14573	8795.4	10291	12480	13841	12493	12488	11022	14647	8943.1	10778	12376	13506	3	3	3	3	3	3	3	3	37796000	3				1124
P62309	P62309	1	1	1	Small nuclear ribonucleoprotein G	Snrpg		1	1	1	1	10.5	10.5	10.5	8.496	76	76	0.0079208	2.0148	70363	73070	46184	41792	18438	16040	19232	22162	66332	68944	48450	43899	19729	17732	19260	21608	2	2	2	2	2	2	2	2	25905000	2				1125
P62311	P62311	1	1	1	U6 snRNA-associated Sm-like protein LSm3	Lsm3		1	1	1	1	11.8	11.8	11.8	11.845	102	102	0.0022798	2.434	35398	39423	26612	25453	17256	18609	19766	21670	33389	37246	27710	26560	17745	19355	19729	21252	3	3	3	3	3	3	3	3	67499000	3				1126
P62313	P62313	2	2	2	U6 snRNA-associated Sm-like protein LSm6	Lsm6		1	2	2	2	22.5	22.5	22.5	9.1275	80	80	0.00023031	3.8383	44518	47209	23623	24179	4937.4	5255	7720.1	7737.9	41936	44505	25231	25632	5817.9	6325.9	7636	7529.7	2	2	2	2	2	2	2	2	16840000	3				1127
P62315	P62315	3	3	3	Small nuclear ribonucleoprotein Sm D1	Snrpd1		1	3	3	3	20.2	20.2	20.2	13.281	119	119	0	30.96	89437	89533	62853	66228	26303	30553	28053	29218	84337	84655	65571	68078	28018	32777	28071	28886	5	5	5	5	5	5	5	5	329790000	5				1128
P62317	P62317	7	7	7	Small nuclear ribonucleoprotein Sm D2	Snrpd2		1	7	7	7	61.9	61.9	61.9	13.527	118	118	0	64.573	707660	758580	477030	481260	153960	148940	206650	224340	667190	716210	498680	500130	169400	169630	205240	218160	25	25	25	25	25	25	25	25	643480000	25				1129
P62320	P62320	2	2	2	Small nuclear ribonucleoprotein Sm D3	Snrpd3		1	2	2	2	15.1	15.1	15.1	13.916	126	126	0	4.1104	70015	76260	45703	44891	19432	21120	25353	30695	66002	71977	47988	47081	20725	22902	25201	29881	5	5	5	5	5	5	5	5	122180000	5				1130
P62331	P62331	1	1	1	ADP-ribosylation factor 6	Arf6		1	1	1	1	8.6	8.6	8.6	20.082	175	175	0	5.6359	47400	50623	56901	65214	52666	49152	48644	52584	44831	48213	57776	65094	52929	50898	48949	51739	5	5	5	5	5	5	5	5	80468000	5				1131
P62334	P62334	22	22	22	26S protease regulatory subunit 10B	Psmc6		1	22	22	22	48.1	48.1	48.1	44.172	389	389	0	175.5	708110	761600	597180	614240	595040	593440	520560	552790	668290	721260	619900	631700	595600	603950	525040	547130	54	54	54	54	54	54	54	53	3153100000	54				1132
P62340	P62340	3	3	3	TATA box-binding protein-like protein 1	Tbpl1		1	3	3	3	13.4	13.4	13.4	20.886	186	186	0	12.973	39582	38966	25055	27651	8738.6	8817.8	11638	11686	37309	36822	26350	28464	9523.8	9958.7	11562	11408	3	3	3	3	3	3	3	3	12819000	3				1133
P62342	P62342	3	3	3	Selenoprotein T	Selt		1	3	3	3	17.9	17.9	17.9	22.292	195	195	0	11.265	100130	102130	109530	116100	37526	38293	45801	48229	94644	96990	110730	115900	40932	42988	45621	47166	7	7	7	7	7	7	7	7	61655000	7				1134
P62500	P62500	2	2	2	TSC22 domain family protein 1	Tsc22d1		1	2	2	2	1.6	1.6	1.6	109.81	1077	1077	0.00022758	3.6508	26280	27637	26746	24020	8740.2	8375.7	13661	17551	24829	26166	27144	24377	9626.2	9528.3	13512	16928	1	1	1	1	1	1	1	1	5042000	2				1135
P62627	P62627	1	1	1	Dynein light chain roadblock-type 1	Dynlrb1		1	1	1	1	12.5	12.5	12.5	10.99	96	96	0.0077381	2.0352	4891	4427.2	4857.9	4947.5	949.91	1143.8	1110.7	1275.5	4620.1	4202.6	4927.1	4936.4	1128.6	1350.5	1107.9	1253	1	1	1	1	1	1	1	1	2015500	1				1136
P62700	P62700	1	1	1	Protein yippee-like 5	Ypel5		1	1	1	1	8.3	8.3	8.3	13.841	121	121	0.0028878	2.3896	7113.3	6651.5	5951.3	6016.2	3002.4	3778.4	3179.1	2821.5	6713.1	6303.2	6134.1	6110.2	3143.3	3927.4	3182	2824.5	1	1	1	1	1	1	1	1	8705700	1				1137
P62702	P62702	10	10	10	40S ribosomal protein S4, X isoform	Rps4x		1	10	10	10	32.3	32.3	32.3	29.597	263	263	0	33.859	773260	855920	638620	628080	168050	157130	239030	259380	729700	808980	656370	644270	190340	185360	237010	251600	32	32	32	32	32	32	32	32	2426200000	32				1138
P62715	P62715	7	7	1	Serine/threonine-protein phosphatase 2A catalytic subunit beta isoform	Ppp2cb		1	7	7	1	23.6	23.6	2.6	35.575	309	309	0	27.344	194900	206560	185900	196710	130740	133550	147290	154700	184060	195880	190540	199330	133720	139550	147110	151750	22	22	22	22	22	22	22	22	732010000	22				1139
P62717	P62717	9	9	9	60S ribosomal protein L18a	Rpl18a		1	9	9	9	41.5	41.5	41.5	20.732	176	176	0	126.34	600400	659790	568560	571830	200340	201800	297560	327760	566990	624660	579810	580380	218460	226640	294700	318060	39	39	39	39	39	39	39	39	2448900000	39				1140
P62743	P62743	2	2	2	AP-2 complex subunit sigma	Ap2s1		1	2	2	2	12	12	12	17.018	142	142	0.0002301	3.8112	40061	40671	40745	44408	27145	25725	30614	32172	37848	38625	41576	44586	27859	27259	30574	31471	4	4	4	4	4	4	4	4	61569000	5				1141
P62746	P62746	1	1	1	Rho-related GTP-binding protein RhoB	Rhob		1	1	1	1	5.6	5.6	5.6	22.123	196	196	0.0020912	2.5335	17577	17027	34803	37471	5527.8	4504.3	8383	7595.4	16703	16354	34213	36356	6883.3	6252.8	8298.2	7363.3	2	2	2	2	2	2	2	2	8294400	2				1142
P62748;P84075	P62748;P84075	2;1	2;1	2;1	Hippocalcin-like protein 1;Neuron-specific calcium-binding protein hippocalcin	Hpcal1;Hpca	;	2	2	2	2	10.4	10.4	10.4	22.338	193	193;193	0.00087393	3.0752	10475	10515	23554	24153	11985	11238	9596.8	16008	9970.2	10126	23200	23527	12499	12190	9718.8	15593	2	2	2	2	2	2	2	2	8991200	2				1143
P62751	P62751	10	10	10	60S ribosomal protein L23a	Rpl23a		1	10	10	10	44.9	44.9	44.9	17.695	156	156	0	27.934	736250	811800	586340	576490	156670	162550	254310	279260	694650	767110	604280	593170	177440	188540	251310	270600	36	36	36	36	36	36	36	36	1843900000	37				1144
P62754	P62754	11	11	11	40S ribosomal protein S6	Rps6		1	11	11	11	29.3	29.3	29.3	28.68	249	249	0	38.705	762860	836270	625630	634820	154110	151720	271150	286780	719860	790610	643180	649400	176980	181340	267450	277240	33	33	33	33	33	33	33	33	2652400000	34				1145
P62774	P62774	3	3	3	Myotrophin	Mtpn		1	3	3	3	25.4	25.4	25.4	12.861	118	118	0	25.972	74289	81520	70266	72505	17407	16148	24041	23979	70155	77183	71543	73322	19891	19358	23858	23328	4	4	4	4	4	4	4	4	52578000	4				1146
P62806	P62806	8	8	8	Histone H4	Hist1h4a		1	8	8	8	59.2	59.2	59.2	11.367	103	103	0	58.616	1212800	1327100	1030000	885300	212120	212990	291390	343130	1144700	1253400	1055600	915110	250120	252620	289220	333040	72	72	72	72	72	71	72	72	42926000000	75				1147
P62814	P62814	13	13	13	V-type proton ATPase subunit B, brain isoform	Atp6v1b2		1	13	13	13	23.7	23.7	23.7	56.55	511	511	0	85.895	794940	848160	775980	779960	448090	448380	506940	531190	750840	803830	792640	790920	464520	474600	506210	520610	39	39	39	39	39	39	39	39	1548400000	40				1148
P62821;Q8K386	P62821	11;1	11;1	6;0	Ras-related protein Rab-1A	Rab1A		2	11	11	6	49.8	49.8	29.3	22.677	205	205;212	0	33.127	1258800	1351500	1229800	1260800	299650	306310	385610	437100	1188900	1280300	1249500	1271500	342940	361220	383470	425740	54	54	54	54	54	54	54	54	3227000000	56				1149
P62827	P62827	10	10	6	GTP-binding nuclear protein Ran	Ran		1	10	10	6	32.4	32.4	20.8	24.423	216	216	0	50.837	1134600	1182600	829130	833760	223280	223660	275930	332930	1070100	1117400	860230	858180	251510	259960	274740	323870	41	41	41	41	41	41	41	41	6538100000	41				1150
P62830	P62830	3	3	3	60S ribosomal protein L23	Rpl23		1	3	3	3	17.9	17.9	17.9	14.865	140	140	0	5.502	274210	302030	233550	235700	62502	61713	92310	99072	258800	285620	239540	240680	70657	72197	91439	96170	8	8	8	8	8	8	8	8	639600000	8				1151
P62835	P62835	5	1	1	Ras-related protein Rap-1A	Rap1a		1	5	1	1	24.5	8.2	8.2	20.987	184	184	0.0014865	2.7522	0	0	0	0	0	0	0	0	0	0	0	0	0	0	0	0	0	0	0	0	0	0	0	0	0	1				1152
P62843	P62843	1	1	1	40S ribosomal protein S15	Rps15		1	1	1	1	8.3	8.3	8.3	17.04	145	145	0.00022774	3.6598	81599	92931	66649	64682	20804	19313	28270	29261	76998	87802	68609	66675	22992	22110	28068	28450	4	4	4	4	4	4	4	4	90371000	4				1153
P62849	P62849	5	5	5	40S ribosomal protein S24	Rps24		1	5	5	5	36.1	36.1	36.1	15.423	133	133	0	10.51	209350	226270	168420	179540	65890	64158	89082	96841	197540	214040	173780	183350	70912	71744	88457	94167	12	12	12	12	12	12	12	12	944780000	12				1154
P62852	P62852	6	6	6	40S ribosomal protein S25	Rps25		1	6	6	6	44.8	44.8	44.8	13.742	125	125	0	11.088	145450	159810	117420	115970	23182	29406	45116	47812	137250	151030	120760	119070	27718	34593	44405	46395	11	11	11	11	11	11	11	11	936000000	11				1155
P62855	P62855	3	3	3	40S ribosomal protein S26	Rps26		1	3	3	3	24.3	24.3	24.3	13.015	115	115	0	8.0599	74071	79517	59129	59349	15426	15295	27964	30898	69887	75168	60921	60810	17570	18112	27564	29825	5	5	5	5	5	5	5	5	856580000	5				1156
P62858	P62858	3	3	3	40S ribosomal protein S28	Rps28		1	3	3	3	46.4	46.4	46.4	7.8409	69	69	0	6.3675	94250	98096	66924	68838	25100	23968	33485	33624	88879	92694	69711	70959	27131	26816	33263	32767	8	8	8	8	8	8	8	8	63974000	8				1157
P62869	P62869	8	8	8	Transcription elongation factor B polypeptide 2	Tceb2		1	8	8	8	44.9	44.9	44.9	13.17	118	118	0	36.12	726760	807760	541670	517490	181100	189470	263600	276060	685490	762750	561680	537730	198660	210990	261210	268720	24	24	24	24	24	24	24	24	1815000000	25				1158
P62874;Q61011	P62874	7;2	3;1	3;1	Guanine nucleotide-binding protein G(I)/G(S)/G(T) subunit beta-1	Gnb1		2	7	3	3	21.8	9.4	9.4	37.377	340	340;340	0	28.798	127820	135530	195870	193620	44741	43047	51950	57605	121140	129110	194530	190940	51682	51447	51830	56222	9	9	9	9	9	9	9	9	294820000	9				1159
P62878	P62878	2	2	2	E3 ubiquitin-protein ligase RBX1;E3 ubiquitin-protein ligase RBX1, N-terminally processed	Rbx1		1	2	2	2	13	13	13	12.274	108	108	0	16.792	173880	192120	146660	155880	122720	122710	122110	129660	164100	181900	151860	159870	124070	126690	122510	127650	6	6	6	6	6	6	6	6	337690000	6				1160
P62880;P29387	P62880;P29387	8;4	8;4	4;2	Guanine nucleotide-binding protein G(I)/G(S)/G(T) subunit beta-2;Guanine nucleotide-binding protein subunit beta-4	Gnb2;Gnb4	;	2	8	8	4	27.4	27.4	15	37.331	340	340;340	0	54.739	208120	229260	343380	334030	70831	68966	92626	101770	197370	218450	339940	329070	83436	83829	92066	99024	19	19	19	19	19	19	19	19	1010600000	19				1161
P62889	P62889	7	7	7	60S ribosomal protein L30	Rpl30		1	7	7	7	56.5	56.5	56.5	12.784	115	115	0	52.652	436280	465260	397590	413280	119410	124570	192890	208280	411920	440560	406130	418470	133030	142910	190640	201960	21	21	21	21	21	20	21	20	921370000	21				1162
P62897	P62897	5	5	5	Cytochrome c, somatic	Cycs		1	5	5	5	24.8	24.8	24.8	11.605	105	105	0	121.07	98607	108430	155870	151450	191010	182760	155650	164590	93476	103530	157110	151580	189450	184030	157500	163170	13	13	13	13	13	13	13	13	1433100000	17				1163
P62900	P62900	8	8	8	60S ribosomal protein L31	Rpl31		1	8	8	8	43.2	43.2	43.2	14.463	125	125	0	19.868	460830	499990	401750	399430	106920	111310	164570	173010	434990	472940	411370	407260	121060	128830	162840	168090	28	28	28	28	28	28	28	28	2315900000	28				1164
P62908	P62908	14	14	14	40S ribosomal protein S3	Rps3		1	14	14	14	51	51	51	26.674	243	243	0	59.507	1074900	1160900	1059100	1067900	272190	278900	428050	488580	1015300	1099600	1075800	1078300	309910	327500	423330	473180	60	60	60	60	60	59	60	60	4377000000	62				1165
P62911	P62911	4	4	4	60S ribosomal protein L32	Rpl32		1	4	4	4	32.6	32.6	32.6	15.86	135	135	0	21.645	137250	148670	132850	129900	28109	25401	51905	58482	129630	140720	134990	131480	33148	31781	51142	56301	8	8	8	8	8	8	8	8	652130000	8				1166
P62915	P62915	5	5	5	Transcription initiation factor IIB	Gtf2b		1	5	5	5	19	19	19	34.819	316	316	0	16.858	111450	111490	85758	107350	41153	45608	47420	49249	105140	105690	88905	108310	43319	49489	47322	48440	6	6	6	6	6	6	6	6	50584000	6				1167
P62918	P62918	8	8	8	60S ribosomal protein L8	Rpl8		1	8	8	8	22.2	22.2	22.2	28.024	257	257	0	31.94	318860	349290	284170	279810	77886	81487	147640	156380	301020	330410	290580	285320	88151	94521	145390	151120	19	19	19	19	19	19	19	19	2094200000	20				1168
P62960	P62960	9	7	7	Nuclease-sensitive element-binding protein 1	Ybx1		1	9	7	7	40.1	35.4	35.4	35.73	322	322	0	205.01	218190	235920	179660	174320	49698	47374	57430	61237	205900	223000	184730	178750	55341	54207	57294	59822	21	21	21	21	18	17	16	16	392760000	22				1169
P62962;CON__P02584	P62962;CON__P02584	7;4	7;4	7;4	Profilin-1	Pfn1	;	2	7	7	7	45	45	45	14.957	140	140;140	0	30.43	156220	167420	139230	142150	47995	47661	55429	59528	147480	158470	142530	144420	52273	53377	55311	58233	13	13	13	13	13	13	13	13	882150000	15			+	1170
P62965	P62965	8	8	7	Cellular retinoic acid-binding protein 1	Crabp1		1	8	8	7	56.9	56.9	51.8	15.591	137	137	0	66.054	494150	539450	323020	329340	102350	104670	123390	131370	465830	509190	338560	343470	112710	118060	122960	128490	16	16	16	16	16	16	16	16	394470000	16				1171
P62983;P62984;P0CG49;P0CG50	P62983;P62984;P0CG49;P0CG50	8;5;5;5	8;5;5;5	8;5;5;5	Ubiquitin-40S ribosomal protein S27a;Ubiquitin;40S ribosomal protein S27a;Ubiquitin-60S ribosomal protein L40;Ubiquitin;60S ribosomal protein L40;Polyubiquitin-B;Ubiquitin;Polyubiquitin-C;Ubiquitin;Ubiquitin-related 1;Ubiquitin-related 2	Rps27a;Uba52;Ubb;Ubc	;;;	4	8	8	8	55.1	55.1	55.1	17.951	156	156;128;305;734	0	96.504	1276800	1375400	1216700	1187500	1086300	1075400	868830	989850	1205800	1303400	1250900	1214500	1091900	1097700	879930	980310	99	99	99	99	99	99	99	99	8522500000	109				1172
P62996	P62996	6	6	4	Transformer-2 protein homolog beta	Tra2b		1	6	6	4	15.6	15.6	12.2	33.665	288	288	0	21.092	302760	316810	199830	204280	60522	61502	87623	97730	285420	299150	209230	211960	67222	70453	86842	94894	15	15	15	15	15	15	15	15	611960000	16				1173
P63001;Q05144;P60764	P63001;Q05144;P60764	6;4;4	6;4;4	5;3;3	Ras-related C3 botulinum toxin substrate 1;Ras-related C3 botulinum toxin substrate 2;Ras-related C3 botulinum toxin substrate 3	Rac1;Rac2;Rac3	;;	3	6	6	5	33.3	33.3	27.6	21.45	192	192;192;192	0	29.781	257930	271460	358030	364850	123520	121520	141100	148780	244220	258420	357740	361320	134500	136130	140860	145640	16	16	16	16	16	16	16	16	493930000	16				1174
P63005	P63005	15	15	15	Platelet-activating factor acetylhydrolase IB subunit alpha	Pafah1b1		1	15	15	15	40.5	40.5	40.5	46.67	410	410	0	200.94	1075800	1169700	878060	867560	207410	199690	311070	332300	1015100	1105600	902850	888920	239130	238970	308010	322250	51	51	51	51	51	51	51	51	1877600000	52				1175
P63017	P63017	43	29	29	Heat shock cognate 71 kDa protein	Hspa8		1	43	29	29	53.4	35.6	35.6	70.87	646	646	0	259.24	3996700	4401200	3623700	3612100	811490	813610	1048800	1103400	3773400	4163800	3698200	3672900	941730	970400	1042800	1076400	199	199	199	199	196	197	198	199	21971000000	202				1176
P63024;P63044;Q62442	P63024;P63044	3;2;1	3;2;1	3;2;1	Vesicle-associated membrane protein 3;Vesicle-associated membrane protein 2	Vamp3;Vamp2	;	3	3	3	3	39.8	39.8	39.8	11.48	103	103;116;118	0	46.636	91803	99722	92908	95174	79100	78657	60639	64577	86729	94594	95106	96604	79670	80474	61541	64315	9	9	9	9	9	9	9	9	770940000	9				1177
P63028	P63028	6	6	6	Translationally-controlled tumor protein	Tpt1		1	6	6	6	26.2	26.2	26.2	19.462	172	172	0	14.472	370220	410810	308830	310280	109290	107820	152380	164680	349390	388430	317640	318000	118990	121030	151180	160080	17	17	17	17	17	17	17	17	1118600000	17				1178
P63037	P63037	15	15	15	DnaJ homolog subfamily A member 1	Dnaja1		1	15	15	15	33.2	33.2	33.2	44.868	397	397	0	109.49	744040	815150	654950	654270	144050	146680	173610	191750	702360	771020	669710	666320	167560	174910	172990	187290	35	35	35	35	35	35	35	35	1112900000	38				1179
P63038	P63038	28	28	28	60 kDa heat shock protein, mitochondrial	Hspd1		1	28	28	28	40.3	40.3	40.3	60.955	573	573	0	157.25	906640	962350	1059400	1085300	1138900	1114900	1771200	1962900	857340	915260	1079800	1095300	1146000	1156700	1752100	1900900	99	99	99	99	99	99	99	99	17709000000	105				1180
P63073	P63073	5	5	5	Eukaryotic translation initiation factor 4E	Eif4e		1	5	5	5	27.2	27.2	27.2	25.053	217	217	0	86.272	285050	312340	233350	232090	85195	97065	118870	118260	268980	295320	240370	238380	92430	105870	117930	115790	16	16	16	16	16	16	16	16	728190000	17				1181
P63085	P63085	6	4	4	Mitogen-activated protein kinase 1	Mapk1		1	6	4	4	17.9	12	12	41.275	358	358	0	11.5	107970	115940	143720	140910	20555	16455	19544	21514	102200	110150	143400	139760	26088	22865	19643	21014	6	6	6	6	6	6	6	6	209560000	6				1182
P63087	P63087	12	2	2	Serine/threonine-protein phosphatase PP1-gamma catalytic subunit	Ppp1cc		1	12	2	2	32.5	5.9	5.9	36.983	323	323	0	16.955	69478	74222	57879	62836	76878	84288	68299	69477	65567	70371	60442	64728	76103	84362	68841	69181	8	8	8	8	8	8	8	8	1347200000	8				1183
P63094;Q6R0H7;P20612;Q3V3I2;P50149;Q8CGK7	P63094;Q6R0H7	7;5;1;1;1;1	6;4;0;0;0;0	6;4;0;0;0;0	Guanine nucleotide-binding protein G(s) subunit alpha isoforms short;Guanine nucleotide-binding protein G(s) subunit alpha isoforms XLas	Gnas	;	6	7	6	6	19	16.2	16.2	45.663	394	394;1133;350;354;354;381	0	22.727	88467	92896	152600	157340	48236	48879	70887	75538	83937	88784	151100	154360	53292	55694	70227	73402	8	8	8	8	8	8	8	8	56680000	9				1184
P63101	P63101	17	14	10	14-3-3 protein zeta/delta	Ywhaz		1	17	14	10	53.9	46.5	36.3	27.771	245	245	0	213.65	1948100	2119300	1754400	1759300	1408200	1418900	1440100	1539100	1839200	2007100	1807600	1801900	1427400	1464000	1443300	1513600	132	132	132	132	132	132	132	132	27888000000	137				1185
P63154	P63154	7	7	7	Crooked neck-like protein 1	Crnkl1		1	7	7	7	9.4	9.4	9.4	83.415	690	690	0	23.244	206370	219090	133660	139340	45212	50273	49415	51978	194540	206870	140250	144860	49319	55498	49404	51214	9	9	9	9	9	9	9	9	62608000	9				1186
P63158	P63158	7	6	6	High mobility group protein B1	Hmgb1		1	7	6	6	29.8	25.6	25.6	24.893	215	215	0	20.843	533400	524750	295540	283620	94782	90514	116320	127860	502530	494910	314740	299360	104240	102430	115850	124580	13	13	13	13	13	13	13	13	537400000	14				1187
P63166	P63166	4	4	4	Small ubiquitin-related modifier 1	Sumo1		1	4	4	4	34.7	34.7	34.7	11.557	101	101	0	7.6869	188050	199980	124090	119810	62514	61566	76288	84753	177280	188780	130330	125520	65582	66101	75989	82643	7	7	7	7	7	7	7	7	244570000	7				1188
P63168	P63168	4	4	3	Dynein light chain 1, cytoplasmic	Dynll1		1	4	4	3	46.1	46.1	33.7	10.366	89	89	0	60.139	101320	106110	68472	74880	134080	125760	103150	114330	95524	100460	73364	78541	131080	125250	104670	113300	17	17	17	17	17	17	17	17	2691500000	19				1189
P63242;Q8BGY2	P63242;Q8BGY2	9;6	9;6	9;6	Eukaryotic translation initiation factor 5A-1;Eukaryotic translation initiation factor 5A-2	Eif5a;Eif5a2	;	2	9	9	9	40.9	40.9	40.9	16.832	154	154;153	0	60.115	815010	911130	659250	641270	158770	179730	205240	208250	769020	860900	678370	660190	182070	205900	204070	204270	35	35	35	35	35	35	35	35	2642000000	36				1190
P63254	P63254	1	1	1	Cysteine-rich protein 1	Crip1		1	1	1	1	10.4	10.4	10.4	8.5497	77	77	0.00327	2.2848	5144.4	4971.3	4999.3	5354.4	7873.4	7089.8	12921	15695	4858.9	4728	5188.1	5443.7	7826.9	7369.1	12765	15121	1	1	1	1	1	1	1	1	7485400	1				1191
P63276	P63276	6	6	6	40S ribosomal protein S17	Rps17		1	6	6	6	29.6	29.6	29.6	15.524	135	135	0	17.923	308650	338010	219430	226240	64298	78724	100280	105510	291070	319280	228260	234130	71825	87952	99192	102970	12	12	12	12	12	12	12	12	536660000	13				1192
P63280	P63280	6	6	6	SUMO-conjugating enzyme UBC9	Ube2i		1	6	6	6	23.4	23.4	23.4	18.007	158	158	0	20.026	366390	411640	236760	227250	101230	98646	137320	150770	345380	388330	248830	239740	107970	108020	136340	146560	16	16	16	16	16	16	16	16	378110000	16				1193
P63300	P63300	4	4	4	Selenoprotein W	Sepw1		1	4	4	4	21.6	21.6	21.6	9.6871	88	88	0	9.5806	98287	103580	87009	91706	128620	131430	113260	114930	92784	98272	90695	94310	126870	131420	114200	114100	10	10	10	10	10	10	10	10	202420000	10				1194
P63321	P63321	5	5	4	Ras-related protein Ral-A	Rala		1	5	5	4	23.8	23.8	18.4	23.553	206	206	0	13.822	166380	175210	224950	222290	122000	118480	117210	130400	157510	166740	225750	221340	126830	125920	117760	128160	13	13	13	13	13	13	13	13	274800000	14				1195
P63323	P63323	5	5	5	40S ribosomal protein S12	Rps12		1	5	5	5	41.7	41.7	41.7	14.525	132	132	0	37.608	254420	278200	225200	230180	80770	77743	116120	119650	240180	263260	230690	234300	87850	87603	115110	116280	18	18	18	18	18	18	18	18	1075500000	18				1196
P63325	P63325	12	11	11	40S ribosomal protein S10	Rps10		1	12	11	11	53.3	49.1	49.1	18.916	165	165	0	63.726	661000	717530	493420	515570	168280	175090	279580	309480	623470	678150	511630	530440	184580	198260	276130	299670	36	36	36	36	36	36	36	36	2055800000	39				1197
P63328	P63328	7	4	2	Serine/threonine-protein phosphatase 2B catalytic subunit alpha isoform	Ppp3ca		1	7	4	2	13.1	7.5	3.3	58.643	521	521	0	9.9128	95996	96706	133770	133960	52485	52327	51248	53020	90899	92119	133740	132590	56221	57204	51453	52286	8	8	8	8	8	8	8	8	69458000	8				1198
P63330	P63330	7	1	1	Serine/threonine-protein phosphatase 2A catalytic subunit alpha isoform	Ppp2ca		1	7	1	1	23.6	2.6	2.6	35.608	309	309	0.0067689	2.0609	81301	89758	82950	85657	43612	42423	44890	50650	76812	85089	84438	86563	45487	45484	44978	49628	3	3	3	3	3	3	3	3	58367000	4				1199
P67778	P67778	10	10	10	Prohibitin	Phb		1	10	10	10	35.7	35.7	35.7	29.82	272	272	0	82.554	493280	537200	615990	630750	392110	401420	692070	731860	466690	510760	621390	631630	406790	428670	682580	708110	37	37	37	37	37	37	37	37	3859100000	39				1200
P67871	P67871	3	3	3	Casein kinase II subunit beta	Csnk2b		1	3	3	3	15.3	15.3	15.3	24.942	215	215	0	24.456	145010	152410	135130	136830	129150	136240	152900	170760	136930	144510	139260	139800	130020	139650	152450	167020	10	10	10	10	10	10	10	10	671170000	10				1201
P67984	P67984	2	2	2	60S ribosomal protein L22	Rpl22		1	2	2	2	18.8	18.8	18.8	14.759	128	128	0	16.876	134320	145810	111940	123940	51548	61980	51507	53100	126760	138050	115330	126180	54364	65823	51667	52770	10	10	10	10	10	10	10	10	867510000	10				1202
P68134;P68033;P63268;P62737	P68134;P68033;P63268;P62737	13;13;12;12	3;3;3;3	3;3;3;3	Actin, alpha skeletal muscle;Actin, alpha cardiac muscle 1;Actin, gamma-enteric smooth muscle;Actin, aortic smooth muscle	Acta1;Actc1;Actg2;Acta2	;;;	4	13	3	3	34.7	11.7	11.7	42.051	377	377;377;376;377	0	29.359	198170	215870	229550	220230	65649	63073	81977	96699	187390	204710	231150	221050	73324	72671	81596	93986	20	20	20	20	20	20	20	20	1150300000	20				1203
P68037	P68037	6	6	6	Ubiquitin-conjugating enzyme E2 L3	Ube2l3		1	6	6	6	29.9	29.9	29.9	17.861	154	154	0	15.358	594250	654830	431530	422630	146710	137680	202470	212990	560440	618350	448440	438630	160470	155890	200930	206960	16	16	16	16	16	16	16	16	1707800000	18				1204
P68040	P68040	13	13	13	Guanine nucleotide-binding protein subunit beta-2-like 1;Guanine nucleotide-binding protein subunit beta-2-like 1, N-terminally processed	Gnb2l1		1	13	13	13	40.4	40.4	40.4	35.076	317	317	0	134.83	772180	843600	676730	697580	267710	272260	372420	389870	728900	798370	694100	710630	287900	300780	369510	379700	49	49	49	49	49	49	49	49	2298100000	50				1205
P68254	P68254	16	10	10	14-3-3 protein theta	Ywhaq		1	16	10	10	47.8	33.1	33.1	27.778	245	245	0	323.31	775460	840980	779920	776010	166200	166030	227490	241300	732580	796530	790660	782780	194750	200350	225810	234900	35	35	35	35	35	35	35	35	2961600000	36				1206
P68368	P68368	15	1	1	Tubulin alpha-4A chain	Tuba4a		1	15	1	1	33.7	2.2	2.2	49.924	448	448	0.0020903	2.5274	34332	37027	29399	30485	24558	24528	24475	26856	32404	35064	30409	31241	24830	25317	24554	26400	3	3	3	3	3	3	3	3	19452000	3				1207
P68372;Q9D6F9	P68372;Q9D6F9	17;12	17;12	5;4	Tubulin beta-4B chain;Tubulin beta-4A chain	Tubb4b;Tubb4a	;	2	17	17	5	43.6	43.6	16.4	49.83	445	445;444	0	263.47	2829900	2988200	2634100	2686300	2795300	2746100	3601800	4006200	2672200	2833600	2719100	2746000	2804800	2826900	3581600	3899500	339	340	339	340	340	340	340	340	48229000000	352				1208
P84228;P68433	P84228;P68433	5;5	2;2	2;2	Histone H3.2;Histone H3.1	Hist1h3b;Hist1h3a	;	2	5	2	2	20.6	7.4	7.4	15.388	136	136;136	0	6.1733	257220	282320	216970	206350	35487	35546	49361	51154	242760	266800	222320	211490	43845	44812	48975	49812	11	11	11	11	11	11	11	11	1111400000	11				1209
P68510	P68510	13	8	8	14-3-3 protein eta	Ywhah		1	13	8	8	45.9	28.9	28.9	28.211	246	246	0	152.87	434020	480100	926510	915030	156600	147340	191210	200970	412810	459710	908880	892090	191760	188320	190450	196020	25	25	25	25	25	25	25	25	732940000	25				1210
P69566	P69566	6	6	6	Ran-binding protein 9	Ranbp9		1	6	6	6	11	11	11	71.011	653	653	0	24.916	122620	130050	104650	99182	43735	48411	43426	43537	115740	123010	107570	101750	46553	51583	43571	43164	8	8	8	8	8	8	8	8	64050000	8				1211
P70122	P70122	12	12	12	Ribosome maturation protein SBDS	Sbds		1	12	12	12	34.8	34.8	34.8	28.78	250	250	0	28.474	626480	674490	539880	537140	134830	137750	169900	180820	591320	637960	553110	547600	153660	160570	169060	176580	23	23	23	23	23	23	23	23	544670000	24				1212
P70158	P70158	2	2	2	Acid sphingomyelinase-like phosphodiesterase 3a	Smpdl3a		1	2	2	2	3.4	3.4	3.4	49.857	445	445	0	4.6428	18771	18554	16561	18505	48445	48003	18559	20318	17720	17671	17651	19173	46761	46688	19774	21222	2	2	2	2	2	2	2	2	14414000	2				1213
P70168	P70168	18	18	18	Importin subunit beta-1	Kpnb1		1	18	18	18	19.4	19.4	19.4	97.183	876	876	0	132.09	1454600	1570400	1285600	1267300	366540	360490	494140	534660	1373100	1485600	1315500	1291300	410020	415260	490710	520160	62	62	62	62	62	62	62	62	3543400000	64				1214
P70182;P70181;O70161	P70182	3;1;1	3;1;1	3;1;1	Phosphatidylinositol 4-phosphate 5-kinase type-1 alpha	Pip5k1a		3	3	3	3	5.3	5.3	5.3	60.484	546	546;539;661	0	7.4819	44990	47559	59320	65257	44906	49641	39096	43380	42583	45342	59802	64951	45582	51108	39442	43069	5	5	5	5	5	5	5	5	21739000	5				1215
P70188	P70188	8	7	7	Kinesin-associated protein 3	Kifap3		1	8	7	7	9.6	8.7	8.7	91.29	793	793	0	45.479	265580	277990	233930	237360	78382	75746	94260	97460	250700	263130	239630	241010	85709	85459	93934	95243	13	13	13	13	13	13	13	13	208600000	13				1216
P70190	P70190	6	6	6	F-actin-capping protein subunit alpha-3	Capza3		1	6	6	6	16.1	16.1	16.1	34.952	299	299	0	13.271	117610	126290	114880	114540	113470	112740	76193	81348	111080	119760	118100	116870	113330	113980	77872	81597	6	6	6	6	6	6	6	6	155960000	6				1217
P70195	P70195	6	6	6	Proteasome subunit beta type-7	Psmb7		1	6	6	6	16.2	16.2	16.2	29.891	277	277	0	23.287	697410	733510	544470	579630	658750	672650	560500	569710	657950	694720	570220	598520	653970	677410	566030	566500	35	35	35	35	35	35	35	35	2338200000	35				1218
P70261	P70261	4	4	4	Paladin	Pald1		1	4	4	4	5.4	5.4	5.4	96.739	859	859	0	18.281	22032	24698	29963	31736	10284	11020	11072	12199	20858	23497	29964	31498	11196	12244	11075	11987	4	4	4	4	4	4	4	4	34933000	4				1219
P70265	P70265	4	3	3	6-phosphofructo-2-kinase/fructose-2,6-bisphosphatase 2;6-phosphofructo-2-kinase;Fructose-2,6-bisphosphatase	Pfkfb2		1	4	3	3	7.1	5.4	5.4	59.925	519	519	0.00022936	3.7605	16120	16688	22790	19905	13332	12671	14114	23624	15266	15870	22841	19918	13795	13545	14127	22845	1	1	1	1	1	1	1	1	2495600	3				1220
P70268	P70268	3	3	3	Serine/threonine-protein kinase N1	Pkn1		1	3	3	3	2.5	2.5	2.5	104.41	946	946	0	4.9352	49145	48827	83682	87166	14130	18818	18315	18358	46622	46699	82697	85225	17320	22425	18209	18133	4	4	4	4	4	4	4	4	16805000	4				1221
P70277	P70277	3	3	3	Alpha-N-acetylgalactosaminide alpha-2,6-sialyltransferase 2	St6galnac2		1	3	3	3	7.8	7.8	7.8	42.481	373	373	0	8.1228	39866	40812	45232	47750	15915	15679	24356	26124	37690	38773	45645	47603	17367	17786	24104	25333	3	3	3	3	3	3	3	3	22516000	3				1222
P70281;REV__Q3U319	P70281	7;1	7;1	7;1	Synaptonemal complex protein 3	Sycp3		2	7	7	7	23.2	23.2	23.2	29.346	254	254;1001	0	17.925	424390	453220	262980	263850	61802	58782	72022	81608	399980	427600	276640	276060	71055	70308	71847	79555	11	11	11	11	11	11	11	11	277650000	13				1223
P70288	P70288	5	2	2	Histone deacetylase 2	Hdac2		1	5	2	2	9.6	3.1	3.1	55.302	488	488	0	4.5939	19921	22810	15251	13594	6529.9	6506.5	8098.3	8330.6	18792	21531	15804	14241	6954.2	7013.3	8062.4	8142.4	1	1	1	1	1	1	1	1	4193900	2				1224
P70290	P70290	1	1	1	55 kDa erythrocyte membrane protein	Mpp1		1	1	1	1	1.7	1.7	1.7	52.227	466	466	0.00044228	3.2103	12238	12256	12411	20040	16685	17456	15242	15878	11561	11727	12801	19839	16516	17850	15345	15733	1	1	1	1	1	1	1	1	4530600	1				1225
P70295	P70295	5	5	5	Ancient ubiquitous protein 1	Aup1		1	5	5	5	12.4	12.4	12.4	46.121	410	410	0	8.4844	97061	102470	94708	93620	22242	23045	32913	37140	91676	97046	96223	94544	25663	27233	32601	36048	5	5	5	5	5	5	5	5	83496000	5				1226
P70296	P70296	9	9	8	Phosphatidylethanolamine-binding protein 1;Hippocampal cholinergic neurostimulating peptide	Pebp1		1	9	9	8	67.4	67.4	61.5	20.83	187	187	0	265.76	501410	533250	417660	444770	834460	833770	599040	680120	473190	505950	440650	461940	814870	825820	610000	677590	83	83	83	83	83	83	83	83	25489000000	83				1227
P70302	P70302	11	11	11	Stromal interaction molecule 1	Stim1		1	11	11	11	17.4	17.4	17.4	77.566	685	685	0	122.8	197740	209020	343370	347150	97994	99180	120590	127160	187630	199680	339720	340660	109160	113630	120070	124280	18	18	18	18	17	18	18	18	366040000	18				1228
P70318	P70318	6	6	4	Nucleolysin TIAR	Tial1		1	6	6	4	15.6	15.6	9.4	43.388	392	392	0	16.103	180320	191630	133010	136340	36827	37708	38115	41796	170070	181080	137920	140230	41223	43232	38182	41066	9	9	9	9	9	9	9	9	98640000	9				1229
P70335;P70336	P70335	9;1	9;1	9;1	Rho-associated protein kinase 1	Rock1		2	9	9	9	5.6	5.6	5.6	158.17	1354	1354;1388	0	13.798	129100	134970	116760	119870	66068	69873	78373	79691	121890	127870	119830	121840	68640	73795	78137	78215	11	11	11	11	11	11	11	11	2190100000	11				1230
P70349	P70349	5	5	5	Histidine triad nucleotide-binding protein 1	Hint1		1	5	5	5	39.7	39.7	39.7	13.777	126	126	0	50.428	331040	349970	253130	265430	159370	158710	167610	182650	312280	331040	263150	272860	164040	167330	167800	179200	19	19	19	19	19	19	19	19	1891600000	19				1231
P70353	P70353	2	2	2	Nuclear transcription factor Y subunit gamma	Nfyc		1	2	2	2	6	6	6	37.253	335	335	0.0014868	2.7541	23851	23393	16381	16798	10490	12056	11545	11480	22489	22121	17180	17368	10791	12483	11539	11352	2	2	2	2	2	2	2	2	5224100	2				1232
P70362	P70362	9	9	9	Ubiquitin fusion degradation protein 1 homolog	Ufd1l		1	9	9	9	28.7	28.7	28.7	34.481	307	307	0	31.415	286490	306110	240260	240250	84129	101600	104280	117350	270380	289570	247000	245750	91548	110510	103820	115120	25	25	25	25	25	25	25	25	607220000	25				1233
P70371	P70371	3	3	3	Telomeric repeat-binding factor 1	Terf1		1	3	3	3	6.4	6.4	6.4	48.223	421	421	0.00044179	3.2019	56828	60662	40739	42821	13634	15379	17688	20102	53592	57325	42376	44124	14927	17102	17586	19635	2	2	2	2	2	2	2	2	13514000	3				1234
P70372	P70372	6	6	6	ELAV-like protein 1	Elavl1		1	6	6	6	19.6	19.6	19.6	36.169	326	326	0	37.864	523170	565270	371620	370890	131770	138960	158240	171160	493360	533880	386960	384600	143120	153470	157700	167520	22	22	22	22	22	22	22	22	1209100000	22				1235
P70385	P70385	1	1	1	Testosterone 17-beta-dehydrogenase 3	Hsd17b3		1	1	1	1	2.3	2.3	2.3	34.33	305	305	1	-2	6924.9	7070.2	6489.7	8048.2	33175	34840	7676.8	8261.8	6539.2	6775.3	7118.8	8463.3	31743	33450	8688.5	9279.2	2	2	2	2	2	2	2	2	18868000	2	+			1236
P70387	P70387	1	1	1	Hereditary hemochromatosis protein homolog	Hfe		1	1	1	1	3.3	3.3	3.3	40.534	359	359	0.0022893	2.4703	3552	3350.8	7538.5	8396.4	2018.3	1776.4	2133.9	1985.9	3378.2	3230.7	7408.3	8129.3	2270.9	2131.9	2136	1950.6	1	1	1	1	1	1	1	1	900090	1				1237
P70388	P70388	10	10	10	DNA repair protein RAD50	Rad50		1	10	10	10	7	7	7	153.49	1312	1312	0	33.333	197120	209850	150370	155560	58170	53172	65233	64947	185950	198380	155770	159630	62511	59364	65160	63584	12	12	12	12	12	12	12	12	60941000	13				1238
P70398	P70398	17	17	17	Probable ubiquitin carboxyl-terminal hydrolase FAF-X	Usp9x		1	17	17	17	6.5	6.5	6.5	290.71	2559	2559	0	47.837	331670	351740	371890	396030	115710	171600	142480	150140	313540	334080	375270	396080	127750	184870	141880	149050	23	23	23	23	23	23	23	23	145460000	23				1239
P70399	P70399	2	2	2	Tumor suppressor p53-binding protein 1	Tp53bp1		1	2	2	2	0.8	0.8	0.8	211.34	1957	1957	0.0024834	2.4209	18560	18358	12341	14072	5805.9	6256.9	7002.7	7046.2	17497	17362	12945	14424	6126.2	6765.9	6977.8	6919	2	2	2	2	2	2	2	2	4606700	3				1240
P70403;P53564	P70403;P53564	6;4	6;4	6;4	Protein CASP;Homeobox protein cut-like 1	Cux1	;	2	6	6	6	7.8	7.8	7.8	77.268	678	678;1515	0	8.8488	64949	69768	56855	57920	25470	25342	32991	35351	61309	66035	58366	59026	27025	27634	32801	34457	5	5	5	5	5	5	5	5	17719000	6				1241
P70404	P70404	3	3	3	Isocitrate dehydrogenase [NAD] subunit gamma 1, mitochondrial	Idh3g		1	3	3	3	7.9	7.9	7.9	42.785	393	393	0	6.5498	81501	86315	106380	105110	27348	27443	43195	47329	77133	82036	106440	104470	31138	32208	42714	45857	4	4	4	4	4	4	4	4	89214000	4				1242
P70412	P70412	9	9	9	CUB and zona pellucida-like domain-containing protein 1	Cuzd1		1	9	9	9	14.9	14.9	14.9	68.081	606	606	0	181.74	289160	284590	258080	283130	945980	984460	902060	960810	272980	271500	277900	297300	916950	967770	906530	949030	46	47	48	49	49	49	49	49	5125000000	49				1243
P70419;Q8C7U7	P70419	13;4	13;4	13;4	Polypeptide N-acetylgalactosaminyltransferase 3	Galnt3		2	13	13	13	16.3	16.3	16.3	72.931	633	633;622	0	36.016	330520	356970	282830	288440	121070	123520	150700	161550	311960	337770	290710	294460	128940	134690	150020	157790	19	19	19	19	19	19	19	19	442850000	20				1244
P70429	P70429	2	2	2	Ena/VASP-like protein	Evl		1	2	2	2	9.2	9.2	9.2	44.337	414	414	0	14.875	8603.2	9396	11474	11996	2097.4	2515.9	2630.6	3145.2	8143.5	8935	11455	11886	2527.5	3033.5	2618	3076.7	2	2	2	2	2	2	2	2	4676400	2				1245
P70441	P70441	6	6	6	Na(+)/H(+) exchange regulatory cofactor NHE-RF1	Slc9a3r1		1	6	6	6	22.5	22.5	22.5	38.6	355	355	0	61.918	174260	184110	211120	224240	87175	89632	136590	144540	164830	175040	212530	223330	93532	99205	135090	140290	13	13	13	13	13	13	13	13	119920000	13				1246
P70444	P70444	1	1	1	BH3-interacting domain death agonist;BH3-interacting domain death agonist p15;BH3-interacting domain death agonist p13;BH3-interacting domain death agonist p11	Bid		1	1	1	1	8.7	8.7	8.7	21.951	195	195	0	16.249	0	0	0	0	0	0	0	0	0	0	0	0	0	0	0	0	0	0	0	0	0	0	0	0	0	1				1247
P70451;P16879	P70451	7;1	7;1	7;1	Tyrosine-protein kinase Fer	Fer		2	7	7	7	9	9	9	94.578	823	823;822	0	16.05	160690	170310	152580	149610	119140	120160	135900	144460	151750	161390	156620	152650	121120	124390	135670	141500	8	8	8	8	8	8	8	8	89317000	9				1248
P70452	P70452	1	1	1	Syntaxin-4	Stx4		1	1	1	1	3.7	3.7	3.7	34.165	298	298	0.002886	2.3791	8891	10182	15916	18130	3728.9	3709.5	5072.8	4672.2	8439.1	9737.8	15717	17726	4298.4	4494.8	5036.3	4569.2	2	2	2	2	2	2	2	2	3610300	2				1249
P70458	P70458	9	9	9	Plasma serine protease inhibitor	Serpina5		1	9	9	9	17.3	17.3	17.3	45.599	405	405	0	22.698	193340	206480	221150	231230	154730	153800	139300	151690	182800	196200	224300	232090	157860	160210	140320	149760	11	11	11	11	11	11	11	11	122150000	11				1250
P70460	P70460	1	1	1	Vasodilator-stimulated phosphoprotein	Vasp		1	1	1	1	6.7	6.7	6.7	39.666	375	375	0	10.064	899.8	602.33	771.11	886.83	210.94	265.52	0	616.95	849.27	574.2	790.61	874.71	233.79	309.74	0	593.84	1	1	1	1	1	1	0	1	1793200	1				1251
P70665	P70665	2	2	2	Sialate O-acetylesterase;Sialate O-acetylesterase small subunit;Sialate O-acetylesterase large subunit	Siae		1	2	2	2	4.6	4.6	4.6	60.775	541	541	0	12.413	24693	25927	29756	28190	20783	19745	18008	20589	23355	24628	30099	28355	21198	20527	18171	20279	2	2	2	2	2	2	2	2	12737000	2				1252
P70670;Q60817	P70670;Q60817	5;4	5;4	5;4	Nascent polypeptide-associated complex subunit alpha, muscle-specific form;Nascent polypeptide-associated complex subunit alpha	Naca	;	2	5	5	5	2.6	2.6	2.6	220.5	2187	2187;215	0	23.687	199520	216450	172810	175310	54535	52609	76822	82521	188330	204780	177170	178630	60222	60263	76195	80155	13	13	13	13	13	13	13	13	761160000	13				1253
P70696	P70696	7	2	2	Histone H2B type 1-A	Hist1h2ba		1	7	2	2	52	18.9	18.9	14.236	127	127	0	8.2566	50567	54784	31359	38712	14674	15159	12324	12684	47659	51773	33103	39899	15424	16494	12453	12620	5	5	5	5	5	5	5	5	106210000	5				1254
P70697	P70697	3	3	3	Uroporphyrinogen decarboxylase	Urod		1	3	3	3	9.5	9.5	9.5	40.691	367	367	0	13.046	74552	83399	70717	69079	26661	30756	28980	29321	70405	78935	72136	70404	28719	33108	28980	28992	4	4	4	4	4	4	4	4	47923000	4				1255
P70698;P70303	P70698	18;1	18;1	18;1	CTP synthase 1	Ctps1		2	18	18	18	30.3	30.3	30.3	66.682	591	591;586	0	93.218	626860	673830	518490	521460	285800	299230	239740	258480	591560	637480	535240	535000	296280	314150	242270	256770	36	36	36	36	36	36	36	36	1158900000	37				1256
P70699	P70699	5	5	5	Lysosomal alpha-glucosidase	Gaa		1	5	5	5	5.7	5.7	5.7	106.25	953	953	0	10.917	86315	87347	91524	92376	41022	40833	49105	53146	81569	82896	92844	92729	43474	44377	48943	51917	6	6	6	6	6	6	6	6	35276000	6				1257
P80313	P80313	26	26	26	T-complex protein 1 subunit eta	Cct7		1	26	26	26	41.9	41.9	41.9	59.652	544	544	0	206.83	2275600	2412000	1864300	1882600	1260500	1271900	1393100	1533000	2147300	2282500	1929600	1933300	1292100	1331100	1392200	1501500	149	149	149	149	149	149	149	149	17017000000	151				1258
P80314	P80314	21	21	21	T-complex protein 1 subunit beta	Cct2		1	21	21	21	38.5	38.5	38.5	57.477	535	535	0	268.43	1765500	1926600	1370900	1381900	1006800	1008800	1075000	1173900	1665500	1821800	1425800	1429400	1026300	1049300	1075700	1151300	121	121	121	121	121	121	121	121	15121000000	125				1259
P80315	P80315	25	25	25	T-complex protein 1 subunit delta	Cct4		1	25	25	25	43.4	43.4	43.4	58.066	539	539	0	298.56	1795400	1987100	1471300	1504700	1047400	1068500	1139500	1209900	1694200	1879900	1523700	1549400	1070000	1112400	1139400	1187800	115	115	115	115	115	115	115	115	21454000000	118				1260
P80316	P80316	26	26	26	T-complex protein 1 subunit epsilon	Cct5		1	26	26	26	40.1	40.1	40.1	59.623	541	541	0	120.84	2462600	2635900	2027200	2233500	1442200	1475000	1576800	1683600	2323800	2496300	2098700	2279800	1473400	1543500	1576400	1652400	158	158	158	158	158	158	158	158	17604000000	167				1261
P80317	P80317	23	23	19	T-complex protein 1 subunit zeta	Cct6a		1	23	23	19	32.2	32.2	26.2	58.004	531	531	0	104.35	1874400	2029200	1595500	1620700	1227500	1214800	1232800	1368000	1769100	1920800	1649400	1663200	1246800	1260200	1236400	1343300	116	116	116	116	116	116	116	116	16610000000	118				1262
P80318	P80318	36	36	36	T-complex protein 1 subunit gamma	Cct3		1	36	36	36	56	56	56	60.629	545	545	0	218.52	2220900	2354000	1842800	1855600	1214700	1338000	1320200	1375600	2095900	2228000	1905100	1905200	1246900	1387800	1320200	1355700	154	154	154	154	154	154	154	154	22952000000	157				1263
P81117	P81117	4	4	4	Nucleobindin-2;Nesfatin-1	Nucb2		1	4	4	4	10.7	10.7	10.7	50.304	420	420	0	29.509	33030	34633	39028	43703	28734	28710	39261	41221	31237	32965	39541	43614	29393	30287	38973	40143	4	4	4	4	4	4	4	4	73761000	4				1264
P82020	P82020	3	3	3	Beta-defensin 2	Defb2		1	3	3	3	31	31	31	7.8202	71	71	0	9.1426	43862	43133	40626	43979	70332	68826	110950	123580	41416	41009	42388	44983	69681	70365	109720	119620	5	5	5	5	5	5	5	5	126270000	5				1265
P83510;Q9JM52	P83510	4;1	4;1	4;1	Traf2 and NCK-interacting protein kinase	Tnik		2	4	4	4	2.7	2.7	2.7	150.37	1323	1323;1308	0	6.6592	54662	54404	73525	78043	26489	26949	31959	35936	51745	51847	73586	77089	28719	30132	31845	35077	4	4	4	4	4	4	4	4	1574800000	4				1266
P83741	P83741	26	26	24	Serine/threonine-protein kinase WNK1	Wnk1		1	26	26	24	11.5	11.5	10.5	250.93	2377	2377	0	99.819	945500	1009000	828460	830530	295440	307880	334490	360990	892520	954840	849220	846020	320410	339950	334000	353940	41	41	41	41	41	41	41	41	497090000	43				1267
P83870	P83870	5	5	5	PHD finger-like domain-containing protein 5A	Phf5a		1	5	5	5	40.9	40.9	40.9	12.405	110	110	0	15.522	235030	263050	148790	148310	49651	48299	59574	67593	221540	248160	156450	155880	54317	54495	59372	65876	10	10	10	10	10	10	10	10	172120000	11				1268
P83882	P83882	6	6	6	60S ribosomal protein L36a	Rpl36a		1	6	6	6	33	33	33	12.441	106	106	0	13.009	612790	678450	492060	493170	159540	166290	221590	225830	578190	641270	507260	506840	175540	186600	219870	220300	22	22	22	22	22	22	22	22	944850000	22				1269
Q8VCK3;P83887	Q8VCK3;P83887	1;1	1;1	1;1	Tubulin gamma-2 chain;Tubulin gamma-1 chain	Tubg2;Tubg1	;	2	1	1	1	2	2	2	51.121	451	451;451	0.0065921	2.0885	19610	19582	21422	19652	6689.5	8448.1	6998.3	7444.5	18535	18572	21648	19779	7366.7	9110	7007.9	7388	1	1	1	1	1	1	1	1	23253000	1				1270
P83917	P83917	4	4	4	Chromobox protein homolog 1	Cbx1		1	4	4	4	17.3	17.3	17.3	21.418	185	185	0	4.4622	33356	35163	29882	34806	16175	15248	16262	17061	31490	33344	30674	35067	16826	16510	16309	16757	3	3	3	3	3	3	3	3	13616000	4				1271
P83940	P83940	6	6	6	Transcription elongation factor B polypeptide 1	Tceb1		1	6	6	6	65.2	65.2	65.2	12.473	112	112	0	50.518	548420	598800	410090	404800	174890	168890	219600	236690	517290	565710	425730	418970	186360	185100	218540	230670	29	29	29	29	29	29	29	29	1013600000	29				1272
P84084	P84084	4	2	2	ADP-ribosylation factor 5	Arf5		1	4	2	2	21.7	10	10	20.529	180	180	0	4.7171	125940	127620	110720	115670	35683	37005	51372	45334	118880	120880	113410	116980	39313	41673	50922	44378	5	5	5	5	5	5	5	5	73208000	5				1273
P84089	P84089	5	5	5	Enhancer of rudimentary homolog	Erh		1	5	5	5	28.8	28.8	28.8	12.259	104	104	0	35.453	356450	391040	209020	310920	60432	133940	79552	78085	335880	369950	221220	317700	67446	143310	79056	79416	12	12	12	12	12	12	12	12	388490000	12				1274
P84091	P84091	12	12	12	AP-2 complex subunit mu	Ap2m1		1	12	12	12	26	26	26	49.654	435	435	0	45.632	545700	558220	616980	656910	195070	192380	301370	326270	515910	530330	622370	654370	215700	221800	298170	316250	27	27	27	27	27	27	27	27	1390500000	27				1275
P84096;Q8R527;Q9ER71	P84096	6;1;1	5;0;0	5;0;0	Rho-related GTP-binding protein RhoG	Rhog		3	6	5	5	30.4	24.6	24.6	21.308	191	191;205;214	0	9.753	61021	66260	80904	86289	34881	39430	39908	41279	57758	63067	81117	85723	37080	42438	39835	40652	6	6	6	6	6	6	6	6	31128000	6				1276
P84099	P84099	7	7	7	60S ribosomal protein L19	Rpl19		1	7	7	7	28.1	28.1	28.1	23.466	196	196	0	68.366	504730	540550	421970	426700	159250	161140	238110	255540	476330	511330	434100	436070	172270	179240	235790	248140	30	30	30	30	29	27	30	30	1309200000	32				1277
P84104	P84104	8	8	7	Serine/arginine-rich splicing factor 3	Srsf3		1	8	8	7	39	39	30.5	19.329	164	164	0	41.793	594120	650470	324930	327790	67612	70317	96124	104960	559710	613150	345920	348090	79614	84890	95314	102090	17	17	17	17	17	17	17	17	718140000	18				1278
P85094	P85094	2	2	2	Isochorismatase domain-containing protein 2A, mitochondrial	Isoc2a		1	2	2	2	9.2	9.2	9.2	22.417	206	206	0	6.3376	146550	151140	155980	157200	242180	268620	281350	331090	138500	143780	160960	160800	239390	269790	280700	324040	20	20	20	20	20	20	20	20	4448500000	22				1279
P86048;Q6ZWV3	P86048;Q6ZWV3	7;5	7;5	7;5	60S ribosomal protein L10-like;60S ribosomal protein L10	Rpl10l;Rpl10	;	2	7	7	7	19.2	19.2	19.2	24.558	214	214;214	0	36.32	532050	562950	412520	413530	159690	153660	238350	258000	501930	532170	426790	424900	172340	171750	236040	250140	24	24	24	24	24	24	24	24	824180000	24				1280
P86049;Q91WT8;Q5YD48	P86049	6;2;1	6;2;1	6;2;1	Probable RNA-binding protein 46	Rbm46		3	6	6	6	12	12	12	60.077	533	533;590;595	0	15.782	130790	140800	116070	125950	31456	32916	35675	34923	123470	133330	118720	127380	35360	38029	35621	34374	6	6	6	6	6	6	6	6	44685000	6				1281
P97300	P97300	2	2	2	Neuroplastin	Nptn		1	2	2	2	6.8	6.8	6.8	44.373	397	397	0	6.2235	17805	18783	30326	30959	14741	13964	17380	18307	16891	17951	30124	30463	15504	15149	17331	17879	2	2	2	2	2	2	2	2	69311000	2				1282
P97310	P97310	9	9	9	DNA replication licensing factor MCM2	Mcm2		1	9	9	9	11.9	11.9	11.9	102.08	904	904	0	57.534	131200	140710	95344	95144	29505	29738	34068	40407	123730	132920	99026	98328	32570	33703	33996	39417	12	12	12	12	12	12	12	12	101180000	12				1283
P97311	P97311	13	13	13	DNA replication licensing factor MCM6	Mcm6		1	13	13	13	15.8	15.8	15.8	92.866	821	821	0	76.376	517370	535470	304310	329480	107680	113160	128120	134310	487520	505470	322300	343480	116970	126150	127720	131620	20	20	20	20	20	20	20	20	261630000	20				1284
P97315	P97315	2	2	2	Cysteine and glycine-rich protein 1	Csrp1		1	2	2	2	13	13	13	20.583	193	193	0	20.172	30507	29480	42126	44505	46889	45968	37734	39318	28886	28177	42621	44291	46671	46539	38204	39077	3	3	3	3	3	3	3	3	37122000	3				1285
P97324	P97324	19	19	10	Glucose-6-phosphate 1-dehydrogenase 2	G6pd2		1	19	19	10	38	38	21.2	59.125	513	513	0	107.51	441480	439050	376780	395860	719440	742140	603800	617770	416690	416980	396330	409050	704390	735400	610140	614830	45	45	45	45	45	45	45	45	2209700000	46				1286
P97346	P97346	6	6	6	Nucleoredoxin	Nxn		1	6	6	6	17.7	17.7	17.7	48.343	435	435	0	44.813	228640	248610	190560	195640	73487	82827	89128	86745	215770	235180	196100	200070	79081	89835	88796	85425	13	13	13	13	13	13	13	13	222020000	13				1287
P97351	P97351	18	18	18	40S ribosomal protein S3a	Rps3a		1	18	18	18	53.8	53.8	53.8	29.885	264	264	0	77.392	1466300	1603800	1232400	1224400	355380	346760	540260	568540	1383900	1516500	1265500	1252700	397680	401190	534760	551570	64	64	64	64	64	64	64	64	4634100000	66				1288
P97355	P97355	3	3	3	Spermine synthase	Sms		1	3	3	3	7.1	7.1	7.1	41.313	366	366	0	5.2527	82098	86570	88469	85699	39669	37514	54188	62247	77591	82093	89664	86361	42122	41177	53792	60370	4	4	4	4	4	4	4	4	31380000	4				1289
P97363	P97363	3	3	3	Serine palmitoyltransferase 2	Sptlc2		1	3	3	3	5.9	5.9	5.9	62.981	560	560	0	6.0154	16437	16212	16481	17909	11901	12558	14729	15130	15528	15404	16846	18001	12168	13111	14664	14819	2	2	2	2	2	2	2	2	5066800	3				1290
P97364	P97364	6	6	6	Selenide, water dikinase 2	Sephs2		1	6	6	6	16.4	16.4	16.4	47.833	452	452	0	26.726	262130	280940	192360	198040	100600	106200	153730	172290	247220	265550	200290	204630	105590	114330	152140	167200	14	14	14	14	14	14	14	14	1296500000	16				1291
P97370	P97370	8	8	8	Sodium/potassium-transporting ATPase subunit beta-3	Atp1b3		1	8	8	8	24.5	24.5	24.5	31.775	278	278	0	28.734	252090	256450	273440	293570	563560	569450	595180	645530	238260	244460	284120	299700	552330	568480	595780	633720	30	29	30	30	30	30	30	30	5341700000	30				1292
P97371	P97371	9	9	9	Proteasome activator complex subunit 1	Psme1		1	9	9	9	36.9	36.9	36.9	28.673	249	249	0	24.024	161290	171120	144530	149070	101510	154200	81408	88599	152270	162210	148730	152590	103420	154920	82437	90203	12	12	12	12	12	12	12	12	260550000	12				1293
P97372	P97372	4	4	4	Proteasome activator complex subunit 2	Psme2		1	4	4	4	12.6	12.6	12.6	27.057	239	239	0	20.545	111230	121400	111680	114700	57428	57248	62787	69281	105080	115070	113770	115990	60051	61362	62772	67849	8	8	8	8	8	8	8	8	134070000	8				1294
P97376	P97376	3	3	3	Protein FRG1	Frg1		1	3	3	3	11.2	11.2	11.2	29.127	258	258	0	4.8993	41347	42074	27081	26452	14632	15602	20459	20315	38978	39735	28477	27617	15295	16531	20296	19845	3	3	3	3	3	3	3	3	11252000	4				1295
P97377	P97377	8	7	6	Cyclin-dependent kinase 2	Cdk2		1	8	7	6	18.8	16.5	13.3	38.978	346	346	0	21.293	164990	171430	153590	151460	53920	54006	72892	77386	155800	162330	156790	153530	58733	60294	72380	75365	8	8	8	8	8	8	8	8	99328000	9				1296
P97379	P97379	8	8	7	Ras GTPase-activating protein-binding protein 2	G3bp2		1	8	8	7	19.3	19.3	16.8	54.087	482	482	0	46.002	445000	480690	425270	423740	165120	152650	160260	189300	420260	455190	433680	429580	177060	169400	160940	185230	22	22	22	22	22	22	22	22	445920000	22				1297
P97384	P97384	7	7	7	Annexin A11	Anxa11		1	7	7	7	14.9	14.9	14.9	54.079	503	503	0	23.882	126110	135530	150280	151440	45831	54775	56057	54167	119270	128700	151150	151380	50729	60381	55833	53472	9	9	9	9	9	9	9	9	84319000	9				1298
P97386	P97386	14	14	14	DNA ligase 3	Lig3		1	14	14	14	13.6	13.6	13.6	113.07	1015	1015	0	70.152	528350	579500	375790	378950	132570	132950	146420	155990	498250	547290	391260	392940	143920	147770	146330	152930	19	19	19	19	19	19	19	19	264450000	19				1299
P97393	P97393	5	5	5	Rho GTPase-activating protein 5	Arhgap5		1	5	5	5	3.5	3.5	3.5	172.11	1501	1501	0	11.879	137660	148990	117040	113470	42993	42534	52773	60528	129930	140890	120240	116260	46521	47195	52556	58960	5	5	5	5	5	5	5	5	34517000	5				1300
P97401	P97401	2	2	2	Secreted frizzled-related protein 3	Frzb		1	2	2	2	5.9	5.9	5.9	36.011	323	323	0	6.8397	28036	28395	28554	27248	35531	33031	25438	29182	26487	26957	29399	27797	35177	33240	25907	28957	3	3	3	3	3	3	3	3	26409000	3				1301
P97427	P97427	3	1	1	Dihydropyrimidinase-related protein 1	Crmp1		1	3	1	1	5.8	1.6	1.6	62.167	572	572	0.0077458	2.0357	12923	15539	8698.5	9253.8	3856.5	4382.6	4997.8	6123.6	12184	14667	9111.4	9694.7	4096	4742.7	4968.9	5968.3	1	1	1	1	1	1	1	1	2347800	1				1302
P97429	P97429	4	4	4	Annexin A4	Anxa4		1	4	4	4	13.2	13.2	13.2	35.915	319	319	0	20.164	73305	76433	102210	104320	26822	27009	42435	44198	69413	72765	101970	103140	30445	31676	41960	42881	5	5	5	5	5	5	5	5	38842000	5				1303
P97432	P97432	8	8	8	Next to BRCA1 gene 1 protein	Nbr1		1	8	8	8	8.8	8.8	8.8	109.96	988	988	0	67.984	143780	126300	117990	143170	67852	82848	73252	87372	135680	120010	121920	143450	70317	87353	73267	86018	11	11	11	11	11	11	11	11	54004000	12				1304
P97434	P97434	22	22	21	Myosin phosphatase Rho-interacting protein	Mprip		1	22	22	21	25.3	25.3	24.4	116.41	1024	1024	0	114.08	710390	760420	559030	580800	175860	173820	237060	254410	670220	719020	577080	594330	194140	198690	235420	247610	39	39	39	39	39	39	39	39	448830000	40				1305
P97447	P97447	10	10	10	Four and a half LIM domains protein 1	Fhl1		1	10	10	10	36.8	36.8	36.8	31.888	280	280	0	45.737	264220	283610	513030	511540	192280	183170	190080	202420	251020	271450	506420	501030	207020	202750	190750	198910	20	20	20	20	20	20	20	20	2035600000	20				1306
P97449	P97449	4	4	4	Aminopeptidase N	Anpep		1	4	4	4	5.4	5.4	5.4	109.65	966	966	0	21.27	21532	22869	22160	22271	15268	14936	28525	29315	20344	21692	22605	22546	15778	15950	28099	28315	3	3	3	3	3	3	3	3	10689000	5				1307
P97452	P97452	2	2	2	Ribosome biogenesis protein BOP1	Bop1		1	2	2	2	2.6	2.6	2.6	82.545	732	732	0	4.0919	32224	33604	21301	24528	12571	14247	12800	12572	30379	31775	22398	25280	12993	14950	12831	12475	2	2	2	2	2	2	2	2	11593000	2				1308
P97461	P97461	7	7	7	40S ribosomal protein S5;40S ribosomal protein S5, N-terminally processed	Rps5		1	7	7	7	17.6	17.6	17.6	22.889	204	204	0	18.404	388100	418630	308630	305340	91893	86916	171380	180580	366170	395670	318260	313550	102780	101530	168820	174210	19	19	19	19	19	19	19	19	2544100000	19				1309
P97470	P97470	3	3	3	Serine/threonine-protein phosphatase 4 catalytic subunit	Ppp4c		1	3	3	3	11.1	11.1	11.1	35.08	307	307	0	20.935	72054	75089	54165	56254	61821	64109	40432	45479	67965	71077	56830	58293	61356	64370	41385	45664	13	13	13	13	13	13	13	13	127190000	14				1310
P97471	P97471	2	2	2	Mothers against decapentaplegic homolog 4	Smad4		1	2	2	2	2.9	2.9	2.9	60.341	551	551	0.0010776	2.9295	51487	57349	42198	40117	10174	11841	10537	12438	48585	54185	43380	41329	11632	13427	10555	12247	2	2	2	2	2	2	2	2	52071000	2				1311
P97473	P97473	12	12	12	RISC-loading complex subunit TARBP2	Tarbp2		1	12	12	12	34.5	34.5	34.5	38.842	365	365	0	66.377	630240	661930	564040	571710	277050	283920	371520	390950	594990	626820	578570	581540	291700	305760	369000	381210	26	26	26	26	26	26	26	26	843420000	27				1312
P97477	P97477	4	4	4	Aurora kinase A	Aurka		1	4	4	4	11.9	11.9	11.9	44.772	395	395	0	11.009	70131	77275	63156	61060	26493	24769	29009	31413	66211	73102	64683	62415	28223	27137	29000	30714	4	4	4	4	4	4	4	4	38149000	4				1313
P97478	P97478	2	2	2	5-demethoxyubiquinone hydroxylase, mitochondrial	Coq7		1	2	2	2	9.2	9.2	9.2	24.041	217	217	0	6.1279	58174	64482	56553	56590	27412	23897	33571	39957	54945	61065	57698	57447	28855	26335	33436	38744	4	4	4	4	4	4	4	4	42282000	4				1314
P97479	P97479	13	13	12	Unconventional myosin-VIIa	Myo7a		1	13	13	12	5.6	5.6	5.1	254.94	2215	2215	0	37.565	193000	200110	287720	284670	49823	53102	66558	66627	182860	190590	285820	280630	60768	65544	66114	65168	14	14	14	14	14	14	14	14	118460000	15				1315
P97480	P97480	1	1	1	Eyes absent homolog 3	Eya3		1	1	1	1	2.7	2.7	2.7	55.973	510	510	0	5.8707	33149	36984	18470	18956	2452.7	2175.6	3318.3	3136.9	31231	34862	19603	20064	3184.2	3046.7	3294.9	3054.4	1	1	1	1	1	1	1	1	7897400	1				1316
P97494	P97494	9	9	9	Glutamate--cysteine ligase catalytic subunit	Gclc		1	9	9	9	17.1	17.1	17.1	72.571	637	637	0	94.726	178160	181550	153220	160100	140180	140800	125740	125220	168160	172070	158630	163450	140910	143820	126680	124220	16	16	16	16	16	16	16	16	209490000	16				1317
P97496	P97496	8	3	3	SWI/SNF complex subunit SMARCC1	Smarcc1		1	8	3	3	7.2	2.8	2.8	122.89	1104	1104	0	8.1681	105850	107580	71715	86807	11905	11133	14909	18191	99803	101740	74757	88255	14640	15160	14839	17649	3	3	3	3	3	3	3	3	34847000	3				1318
P97742	P97742	11	11	11	Carnitine O-palmitoyltransferase 1, liver isoform	Cpt1a		1	11	11	11	13.1	13.1	13.1	88.25	773	773	0	20.682	169950	177790	297050	302070	76124	77529	100340	108620	161270	169900	293700	296060	86467	90553	99710	105860	12	12	12	12	12	12	12	12	452780000	13				1319
P97760	P97760	5	5	5	DNA-directed RNA polymerase II subunit RPB3	Polr2c		1	5	5	5	23.3	23.3	23.3	31.311	275	275	0	27.981	150830	156400	112870	114780	56307	53215	56148	58172	142270	147870	117300	118070	58895	57260	56327	57188	6	6	6	6	5	6	5	6	46206000	6				1320
P97762	P97762	1	1	1	Retinitis pigmentosa 9 protein homolog	rp9		1	1	1	1	4.2	4.2	4.2	25.261	213	213	0.0030858	2.3584	28641	23278	27419	41316	11808	10106	10509	12549	27049	22264	27976	40424	12516	11853	10592	12278	1	1	1	1	1	1	1	1	5829500	1				1321
P97765	P97765	5	5	5	WW domain-binding protein 2	Wbp2		1	5	5	5	17.6	17.6	17.6	28.032	261	261	0	23.958	187910	198470	152820	161930	46054	46476	49139	53164	177310	187770	157340	164860	50966	53036	49171	52174	10	10	10	10	10	10	10	10	131580000	10				1322
P97770	P97770	8	8	8	THUMP domain-containing protein 3	Thumpd3		1	8	8	8	18	18	18	56.431	505	505	0	40.112	182310	192630	151120	162280	45730	44960	54001	58039	172040	182300	155380	164830	50646	51758	53846	56713	12	12	12	12	12	12	12	12	69339000	12				1323
P97805	P97805	2	2	2	Protein FAM3D	Fam3d		1	2	2	2	7.6	7.6	7.6	24.988	223	223	0.0010799	2.9551	23564	24218	21222	22593	41613	38785	19652	19814	22247	23004	22261	23234	40525	38182	20563	20355	2	2	2	2	2	2	2	2	12667000	2				1324
P97807	P97807	16	16	16	Fumarate hydratase, mitochondrial	Fh		1	16	16	16	32	32	32	54.356	507	507	0	78.748	503560	532780	537670	566870	689320	709820	893860	937720	475890	506530	552420	575490	686730	721910	888680	915580	56	56	56	56	56	56	56	56	4109300000	56				1325
P97819	P97819	18	18	18	85/88 kDa calcium-independent phospholipase A2	Pla2g6		1	18	18	18	26.4	26.4	26.4	89.559	807	807	0	277.68	496040	537180	419940	437290	328410	329020	320550	344950	468150	508600	434360	448150	333170	340550	321840	339680	39	39	39	39	39	39	39	39	808480000	40				1326
P97820	P97820	2	1	1	Mitogen-activated protein kinase kinase kinase kinase 4	Map4k4		1	2	1	1	2.4	1.8	1.8	140.6	1233	1233	0	8.0414	4316.8	4991.1	6601.2	8285.6	1399.9	1350.5	1509.6	1998.3	4091	4766	6554.9	8116.3	1636.7	1725.5	1509.9	1944.2	1	1	1	1	1	1	1	1	3586000	1				1327
P97821	P97821	1	1	1	Dipeptidyl peptidase 1;Dipeptidyl peptidase 1 exclusion domain chain;Dipeptidyl peptidase 1 heavy chain;Dipeptidyl peptidase 1 light chain	Ctsc		1	1	1	1	2.6	2.6	2.6	52.376	462	462	0.0018967	2.6478	5323.3	4866.1	5814.2	6836.8	11770	12831	12831	13306	5031.6	4655.5	6035.5	6906.8	11545	12786	12830	13109	1	1	1	1	1	1	1	1	14650000	1				1328
P97823	P97823	3	3	3	Acyl-protein thioesterase 1	Lypla1		1	3	3	3	12.2	12.2	12.2	24.687	230	230	0	15.063	308190	330180	262490	254300	166210	182550	167990	184180	290870	312430	270760	261540	170920	189310	168440	181660	14	14	14	14	14	14	14	14	385490000	14				1329
P97855	P97855	5	4	4	Ras GTPase-activating protein-binding protein 1	G3bp1		1	5	4	4	12.9	10.3	10.3	51.828	465	465	0	30.371	62583	63922	55024	58068	31031	32061	29491	28575	59077	60570	56572	58902	32155	33789	29641	28343	7	7	7	7	7	7	7	7	126440000	7				1330
P97864	P97864	1	1	1	Caspase-7;Caspase-7 subunit p20;Caspase-7 subunit p11	Casp7		1	1	1	1	5	5	5	34.06	303	303	0.0016931	2.7162	26943	28764	20805	23465	5698	25173	7242.8	6443.8	25417	27248	21494	24132	6405	25029	7205.2	7152.4	1	1	1	1	1	1	1	1	8576400	1				1331
P97868	P97868	5	5	5	E3 ubiquitin-protein ligase RBBP6	Rbbp6		1	5	5	5	2.8	2.8	2.8	199.59	1790	1790	0	8.9377	135810	145090	88466	89344	29437	30453	38232	40108	128020	136960	92775	93135	32252	34091	38009	39165	6	6	6	6	6	6	6	6	51194000	6				1332
P97930	P97930	11	11	11	Thymidylate kinase	Dtymk		1	11	11	11	48.6	48.6	48.6	23.914	212	212	0	28.342	245760	266310	209180	216630	144650	148780	145300	156900	231950	252110	215980	221820	147880	154920	145720	154470	18	18	18	18	18	18	18	18	826670000	18				1333
P98191	P98191	5	5	5	Phosphatidate cytidylyltransferase 1	Cds1		1	5	5	5	10.6	10.6	10.6	52.875	461	461	0	23.536	68189	72178	65963	67868	21941	20247	25256	27327	64403	68387	67158	68461	23999	23090	25205	26664	7	7	7	7	7	7	7	7	58018000	8				1334
P98192	P98192	11	11	10	Dihydroxyacetone phosphate acyltransferase	Gnpat		1	11	11	10	15.2	15.2	14.2	76.869	678	678	0	27.268	278720	294090	293840	296280	196010	193900	165010	192550	263380	279060	299210	299090	200450	202250	166720	190050	19	19	19	19	19	19	19	19	312830000	19				1335
P98197	P98197	8	8	7	Probable phospholipid-transporting ATPase IH	Atp11a		1	8	8	7	6.4	6.4	5.7	135.5	1187	1187	0	19.109	147290	150720	155440	155670	106070	107150	114350	131210	139190	143070	158310	157020	108630	112050	114380	128450	12	12	12	12	12	12	12	12	67032000	12				1336
P98200	P98200	6	6	6	Phospholipid-transporting ATPase IB	Atp8a2		1	6	6	6	5.6	5.6	5.6	129.42	1148	1148	0	13.696	46455	43685	49407	52366	55693	56971	66193	68884	43901	41591	50650	52705	55675	58096	65990	67462	7	7	7	7	7	7	7	7	25438000	7				1337
P99024	P99024	12	1	1	Tubulin beta-5 chain	Tubb5		1	12	1	1	26.1	2.7	2.7	49.67	444	444	0	6.9925	35516	39910	91502	88889	7047.3	9439	11879	9750.9	33869	38342	89178	86190	10894	13432	11728	9608	4	4	4	4	4	4	4	4	82138000	4				1338
P99026	P99026	3	3	3	Proteasome subunit beta type-4	Psmb4		1	3	3	3	12.9	12.9	12.9	29.116	264	264	0	29.956	190600	202220	151940	160930	255180	210120	162260	176940	179830	191590	160020	166420	250010	210610	166360	176000	19	19	19	19	19	19	19	19	1751400000	19				1339
P99027	P99027	4	4	4	60S acidic ribosomal protein P2	Rplp2		1	4	4	4	60	60	60	11.651	115	115	0	78.82	199210	211090	147180	148510	39373	41189	64983	72501	187890	199450	152560	152910	44599	47938	64190	70209	14	14	14	14	14	14	14	14	628730000	14				1340
P99028	P99028	4	4	4	Cytochrome b-c1 complex subunit 6, mitochondrial	Uqcrh		1	4	4	4	27	27	27	10.435	89	89	0	8.3643	128950	133780	126440	134480	124480	122100	192390	206060	121800	127010	129950	136340	125710	127180	190350	199760	12	12	12	12	12	12	12	12	652200000	13				1341
P99029	P99029	8	8	8	Peroxiredoxin-5, mitochondrial	Prdx5		1	8	8	8	32.9	32.9	32.9	21.897	210	210	0	33.048	256500	261370	240910	263310	450950	464090	473790	513570	242210	248560	251690	269980	442920	464120	474360	504640	46	46	46	46	46	46	46	46	4717700000	51				1342
Q00262	Q00262	3	3	3	Syntaxin-2	Stx2		1	3	3	3	10.7	10.7	10.7	33.177	289	289	0	11.586	28073	33038	29390	30114	29285	29756	27435	30569	26527	31332	30095	30728	29336	30329	27591	30128	2	2	2	2	2	2	2	2	30212000	4				1343
Q00422	Q00422	4	4	4	GA-binding protein alpha chain	Gabpa		1	4	4	4	8.6	8.6	8.6	51.344	454	454	0	6.3956	56973	60879	44105	44353	27321	27425	26480	28996	53747	57568	45802	45747	28124	28772	26594	28544	4	4	4	4	4	4	4	4	9508200	4				1344
Q00493	Q00493	2	2	2	Carboxypeptidase E	Cpe		1	2	2	2	4.2	4.2	4.2	53.255	476	476	0.0065829	2.0807	19210	19872	61886	68430	10997	13758	13389	14018	18390	19358	60120	65803	13325	16637	13337	13820	2	2	2	2	2	2	2	2	11612000	3				1345
Q00547	Q00547	1	1	1	Hyaluronan mediated motility receptor	Hmmr		1	1	1	1	5.7	5.7	5.7	91.784	794	794	0.0048514	2.1821	37383	38709	24708	26163	9562.7	10720	10557	10563	35242	36569	25900	27072	10274	11650	10551	10429	1	1	1	1	1	1	1	1	9300100	2				1346
Q00558	Q00558	1	1	1	Factor VIII intron 22 protein	F8a1		1	1	1	1	2.9	2.9	2.9	40.489	380	380	0.00022712	3.6162	53409	57171	73537	70065	23488	24873	26142	28294	50568	54354	73473	69705	25810	27583	26120	27773	1	1	1	1	1	1	1	1	19004000	1				1347
Q00612;REV__P46662	Q00612	19;1	10;1	10;1	Glucose-6-phosphate 1-dehydrogenase X	G6pdx		2	19	10	10	34.6	19.2	19.2	59.262	515	515;596	0	31.808	143430	152880	260300	266090	71453	78116	95911	96091	136160	146180	257100	260700	80356	89035	95258	94050	10	10	10	10	10	10	10	10	196360000	11				1348
Q00623	Q00623	3	3	3	Apolipoprotein A-I;Proapolipoprotein A-I;Truncated apolipoprotein A-I	Apoa1		1	3	3	3	11.4	11.4	11.4	30.615	264	264	0	7.2071	15555	14869	13908	17028	26942	29383	25594	30006	14685	14167	14590	17328	26407	29333	25725	29580	4	4	4	4	4	4	4	4	13298000	4				1349
Q00897;P22599	Q00897;P22599	5;4	5;4	1;0	Alpha-1-antitrypsin 1-4;Alpha-1-antitrypsin 1-2	Serpina1d;Serpina1b	;	2	5	5	1	8.5	8.5	2.2	45.998	413	413;413	0	12.396	76059	78598	85854	85573	197640	198580	185990	197020	71906	74923	89350	88025	192960	196670	187020	194470	10	10	10	10	10	10	10	10	407630000	10				1350
Q00898	Q00898	5	1	0	Alpha-1-antitrypsin 1-5	Serpina1e		1	5	1	0	8	1.7	0	45.891	413	413	1	-2	14249	15458	17003	17185	36306	37447	37678	40767	13476	14736	17600	17627	35547	37236	37740	40084	2	2	2	2	2	2	2	2	152930000	2	+			1351
Q00899;Q3TTC2	Q00899;Q3TTC2	4;2	4;2	4;2	Transcriptional repressor protein YY1;Transcription factor YY2	Yy1;Yy2	;	2	4	4	4	7.2	7.2	7.2	44.716	414	414;378	0	6.438	151230	160390	101060	106960	47106	47002	53038	57052	142580	151510	105960	110860	49700	50998	52971	55867	4	4	4	4	4	4	4	4	42125000	4				1352
Q00PI9	Q00PI9	14	14	14	Heterogeneous nuclear ribonucleoprotein U-like protein 2	Hnrnpul2		1	14	14	14	16.9	16.9	16.9	84.939	745	745	0	36.709	624320	667140	382970	386690	181790	193510	213590	226710	588400	629620	404720	406270	191590	207160	213020	222280	25	25	25	25	25	25	25	25	356080000	26				1353
Q01320	Q01320	28	28	25	DNA topoisomerase 2-alpha	Top2a		1	28	28	25	17.6	17.6	15.8	172.79	1528	1528	0	76.35	936370	1008300	925310	942120	323570	323920	358690	390010	884490	955400	941080	951300	351630	361220	358430	382020	52	52	52	52	52	52	52	52	4949000000	53				1354
Q01339	Q01339	7	7	7	Beta-2-glycoprotein 1	Apoh		1	7	7	7	22.3	22.3	22.3	38.618	345	345	0	50.255	130940	133130	131870	142840	482950	481140	157560	164590	123700	127160	140990	148870	464330	464840	170650	175820	17	17	17	17	17	17	17	17	380310000	17				1355
Q01405	Q01405	15	15	15	Protein transport protein Sec23A	Sec23a		1	15	15	15	21.8	21.8	21.8	86.161	765	765	0	146.93	476800	513920	466690	476740	121520	121850	177580	191110	450360	486820	474260	481040	137910	142980	175960	185630	31	31	31	31	31	31	31	31	591730000	32				1356
Q01730	Q01730	1	1	1	Ras suppressor protein 1	Rsu1		1	1	1	1	3.2	3.2	3.2	31.55	277	277	0.0018975	2.6581	50939	49039	70496	81712	20795	20730	24315	24957	48231	46846	70391	80134	23106	24146	24253	24446	3	3	3	3	3	3	3	3	15506000	3				1357
Q01755	Q01755	12	12	12	T-complex protein 11	Tcp11		1	12	12	12	18	18	18	61.97	566	566	0	40.283	877740	950110	589330	588390	191220	197800	351840	373020	827530	896910	616310	613100	211450	224900	346700	360630	39	39	39	39	39	39	39	39	4202900000	39				1358
Q01768	Q01768	10	10	5	Nucleoside diphosphate kinase B	Nme2		1	10	10	5	61.8	61.8	30.9	17.363	152	152	0	70.9	773070	838650	875810	904840	692230	749020	604000	678330	730870	796770	890030	912050	700950	767980	609270	672310	63	63	63	63	63	63	63	63	8673500000	64				1359
Q01853	Q01853	40	40	40	Transitional endoplasmic reticulum ATPase	Vcp		1	40	40	40	43.5	43.5	43.5	89.321	806	806	0	323.31	2526800	2736000	2104700	2169200	1356500	1413700	1444400	1546800	2384500	2589300	2174800	2224300	1394200	1478900	1445400	1520600	188	188	188	188	187	187	187	187	20413000000	189				1360
Q02053	Q02053	29	29	22	Ubiquitin-like modifier-activating enzyme 1	Uba1		1	29	29	22	29.3	29.3	23.9	117.81	1058	1058	0	170.59	809490	869500	718780	751390	546100	553570	485680	512970	764180	823730	740780	766650	554330	571880	489510	507870	62	62	62	62	62	62	62	62	3663400000	65				1361
Q02248	Q02248	4	4	4	Catenin beta-1	Ctnnb1		1	4	4	4	5.4	5.4	5.4	85.47	781	781	0	10.428	73952	80756	128500	121890	34732	35189	43208	42840	70171	77014	127110	120050	39105	40193	43012	41946	6	6	6	6	6	6	6	6	36950000	7				1362
Q02257	Q02257	3	3	3	Junction plakoglobin	Jup		1	3	3	3	4.6	4.6	4.6	81.8	745	745	0	6.1616	43875	44226	62253	66131	26418	26194	32661	39307	41552	42183	62222	65265	28158	28940	32519	38228	5	5	5	5	5	5	5	5	35757000	5				1363
Q02357	Q02357	3	3	2	Ankyrin-1	Ank1		1	3	3	2	1.8	1.8	1.4	204.22	1862	1862	0	6.8536	17287	18620	14578	16838	16022	16680	15555	16527	16315	17656	15157	17190	15990	16982	15621	16314	3	3	3	3	3	3	3	3	9404600	3				1364
Q02819	Q02819	12	12	12	Nucleobindin-1	Nucb1		1	12	12	12	25.1	25.1	25.1	53.408	459	459	0	35.021	387090	418210	309840	319250	109670	112140	125370	137730	365230	395460	319630	326920	119060	124800	125150	134820	20	20	20	20	20	20	20	20	283810000	21				1365
Q02956;Q62074	Q02956;Q62074	2;2	2;2	2;2	Protein kinase C zeta type;Protein kinase C iota type	Prkcz;Prkci	;	2	2	2	2	2.7	2.7	2.7	67.681	592	592;595	0.0050495	2.1764	25768	28455	45945	44430	12694	12588	12536	13260	24457	27152	45409	43695	14206	14361	12581	13055	2	2	2	2	2	2	2	2	7549300	2				1366
Q03141;Q8VHJ5	Q03141	9;3	7;2	7;2	MAP/microtubule affinity-regulating kinase 3	Mark3		2	9	7	7	12.5	10.2	10.2	84.389	753	753;795	0	17.696	158690	171770	152790	148100	41937	42784	62328	68952	149870	162600	155460	150230	47239	49325	61729	66925	9	9	9	9	9	9	9	9	38677000	9				1367
Q03147;Q8BWQ5	Q03147	7;1	7;1	7;1	Cyclin-dependent kinase 7	Cdk7		2	7	7	7	20.2	20.2	20.2	38.968	346	346;790	0	21.096	162630	167230	110870	115720	41058	43380	49649	54340	153330	158010	115880	119460	44379	47931	49468	53153	10	10	10	10	10	10	10	10	128150000	10				1368
Q03173	Q03173	7	7	7	Protein enabled homolog	Enah		1	7	7	7	12.5	12.5	12.5	85.843	802	802	0	127.21	189060	201950	149980	152430	64790	63767	60251	63166	178380	190970	155010	156360	68687	69151	60612	62352	11	11	11	11	11	11	11	11	143790000	11				1369
Q03265	Q03265	30	30	30	ATP synthase subunit alpha, mitochondrial	Atp5a1		1	30	30	30	41.6	41.6	41.6	59.752	553	553	0	267.39	1941100	2078400	2244100	2274900	2282900	2280300	4507100	4859500	1835400	1975700	2286300	2299500	2314400	2391500	4434800	4685500	219	219	219	219	219	219	219	219	67333000000	226				1370
Q61193;Q03385	Q61193;Q03385	1;1	1;1	1;1	Ral guanine nucleotide dissociation stimulator-like 2;Ral guanine nucleotide dissociation stimulator	Rgl2;Ralgds	;	2	1	1	1	1.2	1.2	1.2	83.825	778	778;852	0.0084413	1.9431	11447	12011	9207.1	9337.7	4055.1	4263.5	3705.4	3970.8	10800	11361	9507.4	9561.7	4290.2	4575.5	3730.4	3930.4	1	1	1	1	1	1	1	1	3034000	1				1371
Q03401	Q03401	10	10	9	Cysteine-rich secretory protein 1	Crisp1		1	10	10	9	38.5	38.5	34	27.679	244	244	0	187.03	1073600	1083100	977070	1059000	2487100	2475500	4083500	4435000	1013600	1030700	1033400	1098000	2445600	2505500	4034200	4293000	151	151	153	153	153	153	153	153	18051000000	159				1372
Q03402	Q03402	2	1	1	Cysteine-rich secretory protein 3	Crisp3		1	2	1	1	8.3	3.7	3.7	27.314	241	241	0.0010716	2.8504	3539.5	3842.1	3716.1	3807.3	14877	16621	26302	27240	3344.7	3671.6	3984.2	4056.9	14557	16594	25940	26427	1	1	1	1	1	1	1	1	2538000	1				1373
Q04207	Q04207	6	6	5	Transcription factor p65	Rela		1	6	6	5	11.5	11.5	9.8	60.211	549	549	0	16.088	236530	256970	243060	244750	69980	68180	83946	97638	223480	243490	246390	246620	78045	78687	83663	95090	11	11	11	11	11	11	11	11	294170000	11				1374
Q04690	Q04690	2	2	2	Neurofibromin	Nf1		1	2	2	2	0.7	0.7	0.7	319.59	2841	2841	0	3.9799	20596	20159	16867	17082	8134.3	8100.7	8642.8	8203.8	19435	19085	17406	17390	8549.5	8680	8649.6	8090.3	2	2	2	2	2	2	2	2	3258400	2				1375
Q04735;Q8K0D0;Q04899	Q04735	8;3;2	8;3;2	7;2;1	Cyclin-dependent kinase 16	Cdk16		3	8	8	7	15.7	15.7	14.1	55.913	496	496;523;451	0	21.569	289340	316240	278500	282930	57276	59683	85093	84274	273270	299420	283060	285950	67633	72146	84277	82110	16	16	16	16	16	16	16	16	437190000	16				1376
Q04736	Q04736	4	2	2	Tyrosine-protein kinase Yes	Yes1		1	4	2	2	6.5	3	3	60.629	541	541	0.00022999	3.809	97589	99119	107570	110840	36384	36673	45309	47206	92245	94112	108700	110750	39759	41180	45102	46131	3	3	3	3	3	3	3	3	17673000	3				1377
Q04750	Q04750	11	11	11	DNA topoisomerase 1	Top1		1	11	11	11	16	16	16	90.875	767	767	0	96.117	339940	350610	188350	196790	49746	45835	55796	59864	320270	330720	200410	206660	56125	54290	55733	58473	11	11	11	11	11	11	11	11	134110000	13				1378
Q04997	Q04997	3	3	3	Inhibin alpha chain	Inha		1	3	3	3	9.3	9.3	9.3	39.549	366	366	0	21.439	49460	55429	124100	120680	21279	20985	22933	22029	47148	53238	121210	117200	25939	26177	22940	21692	3	3	3	3	3	3	3	3	45688000	3				1379
Q05186	Q05186	3	3	3	Reticulocalbin-1	Rcn1		1	3	3	3	10.2	10.2	10.2	38.113	325	325	0	8.5207	28405	26055	33485	37307	39082	40037	52047	56855	26862	24881	34161	37249	39087	41084	51705	55386	3	3	3	3	3	3	3	3	34709000	3				1380
Q05512	Q05512	12	12	10	Serine/threonine-protein kinase MARK2	Mark2		1	12	12	10	19.1	19.1	16.9	86.305	776	776	0	82.628	99487	103280	91026	97360	38990	56396	53134	49752	93934	97907	93143	98566	41582	59192	52750	49372	13	13	13	13	13	13	13	13	96067000	15				1381
Q05816	Q05816	3	3	3	Fatty acid-binding protein, epidermal	Fabp5		1	3	3	3	31.9	31.9	31.9	15.137	135	135	0	53.712	39838	41161	69453	69589	23650	22254	26294	26985	37803	39339	68769	68275	25783	25055	26273	26426	4	4	4	4	4	4	4	4	62773000	4				1382
Q05920	Q05920	29	29	29	Pyruvate carboxylase, mitochondrial	Pc		1	29	29	29	25.8	25.8	25.8	129.68	1178	1178	0	237.42	842360	873980	897790	932570	508580	501900	826280	885640	796060	829710	912190	937190	531130	542080	816510	857590	59	59	59	59	59	59	59	59	2222200000	60				1383
Q05A62	Q05A62	10	10	10	Dynein light chain 1, axonemal	Dnal1		1	10	10	10	45.8	45.8	45.8	21.465	190	190	0	36.372	169760	181760	147830	156760	245720	243830	299220	318530	160240	172430	154690	161860	242600	246060	298070	311130	20	20	20	20	20	20	20	20	368330000	20				1384
Q05A80	Q05A80	3	3	3	Caprin-2	Caprin2		1	3	3	3	3.2	3.2	3.2	114.49	1031	1031	0	9.2538	66974	71598	54057	53530	18622	20230	21529	22991	63195	67695	55723	54921	20283	22268	21482	22566	3	3	3	3	3	3	2	2	15127000	3				1385
Q05CL8	Q05CL8	25	25	25	La-related protein 7	Larp7		1	25	25	25	47.2	47.2	47.2	64.802	570	570	0	173.25	1221700	1317300	801810	801560	249250	263300	296860	295550	1151700	1243400	840020	836300	274970	294750	295930	290240	60	60	60	60	59	60	59	59	1627500000	64				1386
Q05D44	Q05D44	25	25	24	Eukaryotic translation initiation factor 5B	Eif5b		1	25	25	24	19	19	18.4	137.61	1216	1216	0	185.8	879510	938620	729540	731810	218650	219820	275330	295370	829990	887680	750020	747680	242680	250410	273980	288240	35	35	35	35	35	35	35	35	777430000	37				1387
Q06138	Q06138	13	13	11	Calcium-binding protein 39	Cab39		1	13	13	11	34.3	34.3	29.3	39.842	341	341	0	40.813	439250	477360	403960	405900	162850	158260	181660	194680	414750	451890	413050	412660	174230	173980	181490	190550	22	22	22	22	22	22	22	22	907950000	22				1388
Q06180	Q06180	4	4	4	Tyrosine-protein phosphatase non-receptor type 2	Ptpn2		1	4	4	4	11.1	11.1	11.1	47.36	406	406	0	8.5477	84880	89993	74135	71495	19794	19021	22856	26159	80122	85119	75902	72911	22305	22077	22807	25508	4	4	4	4	4	4	4	4	45254000	4				1389
Q06185	Q06185	4	4	4	ATP synthase subunit e, mitochondrial	Atp5i		1	4	4	4	52.1	52.1	52.1	8.2355	71	71	0	29.121	88533	97498	101570	99116	81424	82202	141290	157880	83708	92557	103170	100320	83265	86560	139410	152570	9	9	9	9	9	9	9	9	406630000	13				1390
Q06335	Q06335	1	1	1	Amyloid-like protein 2	Aplp2		1	1	1	1	1.3	1.3	1.3	80.466	707	707	0.0095778	1.9073	16174	15718	16320	16614	6290.4	7843.9	7668.5	6286.6	15279	14918	16587	16682	6770.1	8362.9	7638.7	6269	1	1	1	1	1	1	1	1	4367900	1				1391
Q06890	Q06890	17	17	17	Clusterin;Clusterin beta chain;Clusterin alpha chain	Clu		1	17	17	17	34.4	34.4	34.4	51.655	448	448	0	196.92	421600	431630	523460	507260	644620	640040	1870100	1979900	398850	410990	533210	513440	656090	681820	1828300	1896800	81	81	81	81	81	81	81	81	6324500000	84				1392
Q07076	Q07076	9	9	9	Annexin A7	Anxa7		1	9	9	9	19.7	19.7	19.7	49.925	463	463	0	46.414	171930	184820	205020	205610	66100	65265	78044	82761	162600	175470	206250	205460	72605	73653	77821	80918	12	12	12	12	12	12	12	12	120760000	13				1393
Q07113	Q07113	2	2	2	Cation-independent mannose-6-phosphate receptor	Igf2r		1	2	2	2	0.6	0.6	0.6	273.81	2483	2483	0.0056406	2.1414	33664	36384	34966	38538	40355	41030	32408	34849	31808	34576	35909	39010	40110	41476	32815	34648	3	3	3	3	3	3	3	3	598450000	3				1394
Q07133	Q07133	11	7	7	Histone H1t	Hist1h1t		1	11	7	7	34.1	22.1	22.1	21.54	208	208	0	35.704	1142000	1278600	732830	703800	121680	123020	172620	175790	1076500	1205800	767600	739990	149880	154440	171170	171210	42	42	42	42	41	41	42	42	8833600000	42				1395
Q07231	Q07231	7	7	7	Zinc finger and SCAN domain-containing protein 21	Zscan21		1	7	7	7	12.8	12.8	12.8	63.012	555	555	0	17.51	141350	151770	96723	101990	32761	36141	38726	41033	133270	143360	101010	105510	35767	40085	38614	40280	7	7	7	7	7	7	7	7	44229000	7				1396
Q07235	Q07235	6	6	6	Glia-derived nexin	Serpine2		1	6	6	6	16.4	16.4	16.4	44.207	397	397	0	25.006	61403	61632	56542	62139	75093	76495	197010	201170	57978	58549	58651	63349	75970	80590	192900	193200	5	5	5	5	5	5	5	5	46236000	7				1397
Q07243	Q07243	2	2	2	Metal regulatory transcription factor 1	Mtf1		1	2	2	2	2.7	2.7	2.7	72.602	675	675	0	4.6292	56217	58099	53154	55368	16093	14057	16448	17754	53089	55051	54168	55768	17790	16394	16485	17361	2	2	2	2	2	2	2	2	13963000	2				1398
Q07417	Q07417	11	11	11	Short-chain specific acyl-CoA dehydrogenase, mitochondrial	Acads		1	11	11	11	31.3	31.3	31.3	44.889	412	412	0	77.542	269950	279780	519860	533100	146510	147530	162230	172310	256440	268010	512530	520610	163710	169370	162120	168960	24	24	24	24	24	24	24	24	448940000	25				1399
Q07797	Q07797	4	4	4	Galectin-3-binding protein	Lgals3bp		1	4	4	4	9.5	9.5	9.5	64.49	577	577	0	31.401	47825	51184	53431	54688	32955	31759	96170	106570	45211	48596	54190	55037	34738	35477	94016	101980	5	5	5	5	5	5	5	5	30813000	5				1400
Q07813	Q07813	2	2	2	Apoptosis regulator BAX	Bax		1	2	2	2	12.5	12.5	12.5	21.394	192	192	0.00044723	3.3422	34651	33328	26675	25933	11884	12126	14659	25376	32688	31527	27638	26571	12607	13369	14596	24477	2	2	2	2	2	2	2	2	11001000	2				1401
Q07832	Q07832	2	2	2	Serine/threonine-protein kinase PLK1	Plk1		1	2	2	2	4.8	4.8	4.8	68.3	603	603	0.00066036	3.1478	0	0	0	0	0	0	0	0	0	0	0	0	0	0	0	0	0	0	0	0	0	0	0	0	0	3				1402
Q08122;Q62440;Q62441	Q08122;Q62440;Q62441	2;1;1	2;1;1	2;1;1	Transducin-like enhancer protein 3;Transducin-like enhancer protein 1;Transducin-like enhancer protein 4	Tle3;Tle1;Tle4	;;	3	2	2	2	2.3	2.3	2.3	83.446	772	772;770;773	0	19.431	21285	22481	18333	18395	6116.7	5989	7717.4	7880.8	20091	21271	18808	18735	6696.4	6743.8	7679.1	7695.7	1	1	1	1	1	1	1	1	5161400	2				1403
Q08288	Q08288	24	24	24	Cell growth-regulating nucleolar protein	Lyar		1	24	24	24	47.7	47.7	47.7	43.735	388	388	0	271.53	1653400	1808000	865740	871450	269380	257750	293660	322930	1557400	1704000	927400	931030	296790	293590	293620	315870	69	69	69	69	67	68	67	67	1837200000	69				1404
Q08509	Q08509	2	2	2	Epidermal growth factor receptor kinase substrate 8	Eps8		1	2	2	2	2.4	2.4	2.4	91.736	821	821	0.0030807	2.3452	16311	16829	22830	23832	5372.5	4681.8	6506.2	7304.7	15446	16028	22763	23503	6178.6	5757.1	6482.2	7096.3	2	2	2	2	2	2	2	2	5694300	2				1405
Q08761	Q08761	3	3	3	Vitamin K-dependent protein S	Pros1		1	3	3	3	3.9	3.9	3.9	74.934	675	675	0	4.811	26943	29471	28893	30630	34262	32476	65730	69375	25463	27999	29634	31076	34497	33980	64712	66887	4	4	4	4	4	4	4	4	26531000	4				1406
Q08943	Q08943	7	7	7	FACT complex subunit SSRP1	Ssrp1		1	7	7	7	10.6	10.6	10.6	80.859	708	708	0	36.532	119610	129020	117590	118320	34736	35938	44039	48063	112980	122210	119530	119550	38633	40870	43814	46909	8	8	8	8	8	8	8	8	137150000	8				1407
Q09200	Q09200	2	2	2	Beta-1,4 N-acetylgalactosaminyltransferase 1	B4galnt1		1	2	2	2	3.6	3.6	3.6	59.211	533	533	0	5.0786	31157	31285	22237	22890	5108	6244.2	5828.9	6370	29382	29569	23102	23490	5893.6	7158.9	5818.9	6279.9	2	2	2	2	2	2	2	2	24526000	2				1408
Q09M02	Q09M02	1	1	1	Cytosolic carboxypeptidase-like protein 5	Agbl5		1	1	1	1	1.4	1.4	1.4	97.606	886	886	0.0010811	2.963	10864	11338	8941.8	10437	2189.5	2637.5	2387.2	2485.2	10252	10739	9190	10535	2498.5	3055.2	2386.9	2458.6	1	1	1	1	1	1	1	1	1441800	1				1409
Q09TK9	Q09TK9	1	1	1	Serine protease inhibitor Kazal-type 8	Spink8		1	1	1	1	14.3	14.3	14.3	11.778	105	105	0	30.26	31685	33320	25925	28572	35777	35472	70410	71589	29899	31582	27106	29382	35856	36742	69284	69105	22	22	23	23	27	26	27	27	1250000000	27				1410
Q0EEE2	Q0EEE2	14	14	14	Patched domain-containing protein 3	Ptchd3		1	14	14	14	13	13	13	101.81	906	906	0	192.37	168220	168720	161800	175160	369370	374420	373260	393070	158880	160650	169860	180210	361020	372060	374260	387050	28	28	28	28	28	28	28	28	787030000	28				1411
Q0GGX2	Q0GGX2	8	8	8	Zinc finger protein 541	Znf541		1	8	8	8	8.7	8.7	8.7	148.3	1363	1363	0	57.671	93923	99807	65523	68564	24853	26520	25234	27157	88564	94300	68357	70829	26731	29032	25297	26769	9	9	9	9	9	9	9	9	43106000	10				1412
Q0HA38	Q0HA38	30	30	30	Tetratricopeptide repeat protein 21B	Ttc21b		1	30	30	30	21.8	21.8	21.8	150.79	1315	1315	0	120	1157100	1236100	1031300	1038000	272880	279590	312360	344220	1092300	1169700	1054400	1054400	307820	322700	311790	336890	58	58	58	58	57	57	58	58	1167400000	60				1413
Q0P557	Q0P557	9	9	9	Mitochondria-eating protein	Spata18		1	9	9	9	14.5	14.5	14.5	60.397	537	537	0	59.698	258710	271820	213520	220580	354720	361140	535760	569770	244140	257710	224260	229050	351520	366580	530390	553340	21	21	21	21	21	21	21	21	1107800000	23				1414
Q0P5W1	Q0P5W1	2	2	2	Vacuolar protein sorting-associated protein 8 homolog	Vps8		1	2	2	2	1.2	1.2	1.2	161.14	1427	1427	0.00065905	3.1298	13644	15715	14157	13488	32912	35990	19018	20584	12892	14935	14806	14122	31978	35133	19615	20964	2	2	2	2	2	2	2	2	259060000	2				1415
Q0P5X1	Q0P5X1	2	2	2	Leucine-rich repeat and IQ domain-containing protein 1	Lrriq1		1	2	2	2	1.1	1.1	1.1	191.81	1673	1673	0.00022978	3.7811	54933	54687	24798	23071	3573.5	4919.8	6091.6	6465.1	51721	51502	26960	25024	4560.8	5921.9	6012.7	6313.5	2	2	2	2	2	2	2	2	34935000	2				1416
Q0P5X5	Q0P5X5	20	20	20	Zinc finger B-box domain-containing protein 1	Zbbx		1	20	20	20	28.5	28.5	28.5	80.338	716	716	0	102.99	487120	513700	307110	309430	103790	115580	166100	172200	459140	484870	323050	323380	113840	128510	164200	167510	28	28	28	28	27	28	28	28	287720000	29				1417
Q0P5Y3	Q0P5Y3	13	13	12	Tubulin polymerization-promoting protein family member 2	Tppp2		1	13	13	12	60.6	60.6	55.9	18.681	170	170	0	98.858	537520	558800	330680	350570	796430	794860	680400	736190	506600	528840	359640	374280	776060	786160	686980	728890	44	44	44	44	44	44	44	44	3136500000	44				1418
Q0P678	Q0P678	9	9	9	Zinc finger CCCH domain-containing protein 18	Zc3h18		1	9	9	9	9.1	9.1	9.1	105.69	948	948	0	28.457	231980	245740	167870	165940	52341	52347	68430	71691	218780	232130	174420	171520	57823	59270	68016	69917	9	9	9	9	9	9	9	9	76688000	10				1419
Q0VAY3	Q0VAY3	1	1	1	Protein FAM187B	Fam187b		1	1	1	1	2.2	2.2	2.2	40.957	358	358	0.0088201	1.926	29244	32388	28428	28877	8826.6	9018.9	11486	12440	27621	30670	28924	29234	9755.6	10228	11419	12129	1	1	1	1	1	1	1	1	15294000	1				1420
Q0VEE6	Q0VEE6	5	5	5	Zinc finger protein 800	Znf800		1	5	5	5	6.9	6.9	6.9	74.812	662	662	0	9.2407	75793	86264	65216	64779	15666	16740	19784	21433	71539	81550	66812	66331	17966	19476	19685	20949	6	6	6	6	6	6	6	6	36284000	6				1421
Q0VET5	Q0VET5	7	7	7	Lamin tail domain-containing protein 2	Lmntd2		1	7	7	7	10.2	10.2	10.2	73.783	664	664	0	14.957	50121	52190	48464	50337	66411	66985	85241	94566	47338	49561	50150	51453	66002	68141	84773	92139	9	9	9	9	9	9	9	9	53631000	9				1422
Q0VFX2	Q0VFX2	6	6	6	Uncharacterized protein C9orf117 homolog			1	6	6	6	10.7	10.7	10.7	61.047	523	523	0	9.6193	180100	190260	166220	162080	118450	123240	151220	153430	170050	180220	170750	165620	121270	128140	150420	150110	8	8	8	8	8	8	8	8	268850000	8				1423
Q0VG18	Q0VG18	1	1	1	Small integral membrane protein 24	Smim24		1	1	1	1	7.5	7.5	7.5	13.546	120	120	0.001076	2.897	28682	30042	23969	25297	8602.5	8357.7	12017	12964	27068	28433	24652	25716	9351.4	9447.1	11922	12597	1	1	1	1	1	1	1	1	7039000	1				1424
Q0VG49	Q0VG49	1	1	1	Uncharacterized protein C15orf61 homolog			1	1	1	1	7.6	7.6	7.6	17.987	157	157	0	4.6265	6552	6010.4	5862.7	6624.9	7544.2	8621.2	7142.6	8771.6	6185.5	5717.9	6088.8	6715.1	7481.9	8683.9	7180.1	8648.6	1	1	1	1	1	1	1	1	7722300	1				1425
Q0VGB7	Q0VGB7	4	4	4	Serine/threonine-protein phosphatase 4 regulatory subunit 2	Ppp4r2		1	4	4	4	10.8	10.8	10.8	46.478	417	417	0	21.68	117500	122830	64601	65992	14549	15503	16539	17578	110700	115830	68755	69613	16842	18262	16513	17256	5	5	5	5	5	5	5	5	73622000	5				1426
Q10738	Q10738	5	5	5	Matrilysin	Mmp7		1	5	5	5	17	17	17	29.755	264	264	0	12.182	72420	54241	60348	68763	49483	48795	197130	213010	68344	51639	62526	68796	51936	55125	192020	203220	7	7	7	7	7	7	7	7	232090000	7				1427
Q11011	Q11011	20	20	20	Puromycin-sensitive aminopeptidase	Npepps		1	20	20	20	21.4	21.4	21.4	103.32	920	920	0	71.372	519810	503640	524600	594550	355300	352730	359310	363920	491080	478840	535630	594580	363750	370970	360260	358600	35	35	35	35	35	35	35	35	761170000	37				1428
Q11136	Q11136	5	5	5	Xaa-Pro dipeptidase	Pepd		1	5	5	5	8.9	8.9	8.9	55.028	493	493	0	13.638	125620	137020	128070	131420	70225	77156	71417	73673	118680	129920	130420	132920	72987	81048	71590	72841	9	9	9	9	9	9	9	9	676960000	9				1429
Q148A4	Q148A4	11	11	11	Protein phosphatase 1 regulatory subunit 32	Ppp1r32		1	11	11	11	32.8	32.8	32.8	47.809	427	427	0	103.6	163060	176830	132310	130600	114060	119280	173150	185230	153860	167310	137430	135170	115880	123770	171390	179970	13	13	13	13	13	13	13	13	216810000	14				1430
Q148V7	Q148V7	14	14	14	LisH domain and HEAT repeat-containing protein KIAA1468	Kiaa1468		1	14	14	14	12.7	12.7	12.7	134.59	1216	1216	0	57.973	207780	222330	171100	173490	101700	103950	111390	118070	196080	210360	176810	177970	105160	109540	111360	115900	18	18	18	18	18	18	18	18	223040000	19				1431
Q149C2	Q149C2	10	10	10	TRAF3-interacting protein 1	Traf3ip1		1	10	10	10	13	13	13	71.037	625	625	0	16.351	364400	400990	321060	315480	82880	83107	103080	111000	343990	379230	328470	321940	93959	96518	102610	108340	12	12	12	12	12	12	12	12	205750000	12				1432
Q149F3	Q149F3	11	1	1	Eukaryotic peptide chain release factor GTP-binding subunit ERF3B	Gspt2		1	11	1	1	14.6	1.6	1.6	69.146	632	632	0.0065868	2.0878	19185	18565	25612	24246	13534	14382	11774	13420	18160	17678	25711	24129	14083	15087	11878	13282	2	2	2	2	2	2	2	2	8672400	2				1433
Q149S1	Q149S1	29	29	29	Tektin-4	Tekt4		1	29	29	29	58.2	58.2	58.2	52.036	447	447	0	209.63	614910	645490	551810	580260	571450	574030	808800	848340	580530	612050	570750	592870	574890	592130	802090	825420	64	64	64	64	64	64	64	64	2021000000	65				1434
Q149T7	Q149T7	10	10	10	Protein phosphatase 1J	Ppm1j		1	10	10	10	18.9	18.9	18.9	55.549	507	507	0	33.349	308660	326690	255330	249560	85013	80230	135290	147690	291270	308920	262680	255470	93445	91646	133750	142860	17	17	17	17	17	17	17	17	143060000	17				1435
Q14AK4	Q14AK4	2	2	2	Probable palmitoyltransferase ZDHHC11	Zdhhc11		1	2	2	2	5.5	5.5	5.5	39.659	347	347	0.00022904	3.7286	21718	20613	18823	23827	39066	37104	40418	42675	20500	19635	19829	24183	38271	37284	40490	41871	2	2	2	2	2	2	2	2	15608000	2				1436
Q14AX6	Q14AX6	4	3	2	Cyclin-dependent kinase 12	Cdk12		1	4	3	2	2.8	2.3	1.8	163.68	1484	1484	0	7.628	162410	167290	89107	92671	23158	24510	25118	23923	153010	157790	94907	97484	26181	28206	25119	23630	4	4	4	4	4	4	4	4	74052000	4				1437
Q14BI7	Q14BI7	17	17	17	Putative ATP-dependent RNA helicase TDRD9	Tdrd9		1	17	17	17	13.2	13.2	13.2	155.98	1383	1383	0	41.425	440680	463380	367110	377510	109260	110890	116460	128940	415880	438410	377290	384420	121120	126170	116540	126450	22	22	22	22	22	22	22	22	233860000	22				1438
Q14BX2	Q14BX2	3	3	3	Serine protease 55	Prss55		1	3	3	3	8.4	8.4	8.4	36.056	321	321	0	5.2441	52314	51635	55608	61973	132090	127210	93223	100850	49438	49274	58124	63177	128500	125640	95016	100620	7	7	7	7	7	7	7	7	217590000	7				1439
Q14C51	Q14C51	3	3	3	Pentatricopeptide repeat domain-containing protein 3, mitochondrial	Ptcd3		1	3	3	3	3.5	3.5	3.5	77.795	685	685	0	6.0073	30356	32512	36292	35264	11776	12970	14064	14797	28710	30860	36507	35310	12926	14323	14018	14522	3	3	3	3	3	3	3	3	14833000	3				1440
Q14CH7	Q14CH7	3	3	3	Alanine--tRNA ligase, mitochondrial	Aars2		1	3	3	3	4	4	4	106.78	980	980	0	25.26	25254	23997	25143	27343	8650.5	10130	9027.4	10100	23856	22792	25558	27307	9411.7	11137	9040.6	9967	3	3	3	3	3	3	3	3	13264000	4				1441
Q14DK4	Q14DK4	3	3	3	Glycerol-3-phosphate acyltransferase 2, mitochondrial	Gpat2		1	3	3	3	3	3	3	89.149	801	801	0	14.682	31242	33095	29109	30996	8638.2	10027	8079.3	8845.2	29501	31357	29689	31281	9565.2	11181	8125.8	8777.7	3	3	3	3	3	3	3	3	14960000	4				1442
Q14DL3	Q14DL3	3	3	3	Leucine-rich repeat and IQ domain-containing protein 3	Lrriq3		1	3	3	3	4.6	4.6	4.6	75.363	633	633	0	8.0084	28052	29788	24154	25401	50474	54447	51889	55770	26477	28284	25462	26448	49436	54063	51994	54973	4	4	4	4	4	4	4	4	38278000	4				1443
Q1HFZ0	Q1HFZ0	5	5	5	tRNA (cytosine(34)-C(5))-methyltransferase	Nsun2		1	5	5	5	7.5	7.5	7.5	85.451	757	757	0	16.149	110520	118390	77554	79381	32313	34600	35484	37265	104220	111840	80916	82228	34448	37443	35453	36657	8	8	8	8	8	8	7	8	52106000	8				1444
Q2HJ10	Q2HJ10	3	3	3	Zinc transporter 2	Slc30a2		1	3	3	3	8.1	8.1	8.1	40.639	371	371	0	36.458	34734	30554	91472	97917	22783	16494	16935	33810	33136	29680	89354	94254	25829	21174	17214	32626	3	3	3	3	3	3	3	3	37309000	4				1445
Q2MH31	Q2MH31	14	14	14	Spermatid-specific manchette-related protein 1	Smrp1		1	14	14	14	51.9	51.9	51.9	29.939	260	260	0	54.973	395760	379550	361150	398760	772730	764810	1132100	1203200	373660	361290	379550	409110	760680	772940	1121600	1168600	45	45	45	45	45	45	45	45	2010000000	45				1446
Q2MV57	Q2MV57	5	5	5	Tectonic-2	Tctn2		1	5	5	5	9.4	9.4	9.4	77.11	700	700	0	24.045	80137	76012	74528	83594	41318	43212	45102	43491	75671	72186	76331	83813	42945	45933	45094	42901	7	7	7	7	7	7	7	7	38900000	7				1447
Q2NL51	Q2NL51	9	9	4	Glycogen synthase kinase-3 alpha	Gsk3a		1	9	9	4	23.3	23.3	14.9	51.66	490	490	0	134.77	468610	506720	417850	441030	338770	347620	342130	368490	442390	480130	430870	450140	343130	358910	343050	362700	26	26	26	26	26	26	26	26	913120000	27				1448
Q2PFD7	Q2PFD7	8	8	8	PH and SEC7 domain-containing protein 3	Psd3		1	8	8	8	7.1	7.1	7.1	114.72	1037	1037	0	16.785	154500	157400	149200	158900	158270	153840	151600	161850	145920	149450	153660	161100	158160	157060	152320	159360	10	10	10	10	10	10	10	10	63045000	10				1449
Q2TBE6	Q2TBE6	3	3	3	Phosphatidylinositol 4-kinase type 2-alpha	Pi4k2a		1	3	3	3	5.6	5.6	5.6	54.257	479	479	0	4.9065	41261	43431	47274	49855	12547	13725	15447	15862	39012	41246	47615	49704	14163	15765	15382	15560	4	4	4	4	4	4	4	4	14844000	4				1450
Q2TPA8	Q2TPA8	9	9	9	Hydroxysteroid dehydrogenase-like protein 2	Hsdl2		1	9	9	9	17.8	17.8	17.8	54.208	490	490	0	29.532	208380	226930	209220	211830	83874	85602	130900	138240	196850	215040	212750	214120	90255	94639	129480	134170	14	14	14	14	14	14	14	14	229130000	15				1451
Q2VPQ9	Q2VPQ9	2	2	2	Chromatin modification-related protein MEAF6	Meaf6		1	2	2	2	9.4	9.4	9.4	21.649	191	191	0.0030839	2.3554	35530	39033	26529	22802	15894	15383	19328	25711	33513	36847	27617	24003	16449	16298	19255	24931	2	2	2	2	2	2	2	2	8151400	2				1452
Q2XU92	Q2XU92	17	17	17	Long-chain-fatty-acid--CoA ligase ACSBG2	Acsbg2		1	17	17	17	25.9	25.9	25.9	74.318	667	667	0	101.79	325350	328730	284670	311110	749710	737010	542280	590430	307120	312700	302250	322640	728110	725740	551980	588790	44	44	44	44	44	44	44	44	1241600000	46				1453
Q2YDW2	Q2YDW2	15	15	15	Protein misato homolog 1	Msto1		1	15	15	15	25.4	25.4	25.4	61.23	556	556	0	88.332	451030	466880	367030	389740	252410	263120	266810	283310	425590	442090	380140	398290	258300	274470	267070	278680	27	27	27	27	27	27	27	27	659850000	27				1454
Q30KP3	Q30KP3	2	2	2	Beta-defensin 20	Defb20		1	2	2	2	20.8	20.8	20.8	11.039	96	96	0	5.3543	20192	21194	26642	27027	62760	56064	51896	58446	19111	20249	27542	27495	61159	55739	52476	57568	2	2	2	2	2	2	2	2	15456000	2				1455
Q30KP5	Q30KP5	2	2	2	Beta-defensin 18	Defb18		1	2	2	2	25.9	25.9	25.9	9.8866	85	85	0	8.5516	66514	61042	57956	77244	60259	61578	159530	174590	62785	58125	60067	77316	61542	66528	156180	167480	5	5	5	5	5	5	5	5	91913000	5				1456
Q31125	Q31125	2	2	2	Zinc transporter SLC39A7	Slc39a7		1	2	2	2	4.4	4.4	4.4	50.656	476	476	0.00044189	3.2019	56296	61538	79053	76594	26199	26246	32572	34800	53310	58517	78930	76135	28700	29368	32425	33975	3	3	3	3	3	3	3	3	43807000	3				1457
Q32M07	Q32M07	20	20	20	Adenylate kinase 8	Ak8		1	20	20	20	34	34	34	55.072	479	479	0	70.987	501700	534360	452730	467730	488380	490620	652280	700200	473660	506570	468410	479110	489990	504050	647930	681990	42	42	42	42	42	42	42	42	1122100000	43				1458
Q32MG2	Q32MG2	14	14	14	Spermatid-associated protein	Spert		1	14	14	14	27.8	27.8	27.8	51.864	446	446	0	48.211	534770	577680	505570	504940	145450	144820	270820	295140	505020	546910	515100	511760	163440	168830	266790	284840	30	30	30	30	30	30	30	30	696130000	31				1459
Q32MW3	Q32MW3	14	3	3	Acyl-coenzyme A thioesterase 10, mitochondrial	Acot10		1	14	3	3	25.7	7.5	7.5	50.552	439	439	0	9.577	115550	124320	95494	98038	57118	54909	72600	78386	109040	117630	98658	100450	59160	58607	72223	76348	8	8	8	8	8	8	8	8	99753000	8				1460
Q3B7Z2	Q3B7Z2	7	7	7	Oxysterol-binding protein 1	Osbp		1	7	7	7	9.3	9.3	9.3	88.796	805	805	0	22.494	193860	214880	210280	213200	44059	46209	57549	63019	183220	203680	212230	214110	51751	55516	57203	61467	8	8	8	8	8	8	8	8	90021000	8				1461
Q3KNI6	Q3KNI6	2	2	2	Protein PIH1D3	Pih1d3		1	2	2	2	11.5	11.5	11.5	24.501	218	218	0	10.951	56242	60840	53493	53205	10571	13689	12356	14854	53114	57597	54403	53886	12534	15864	12325	14607	5	5	5	5	5	5	5	5	38254000	5				1462
Q3KNJ2	Q3KNJ2	1	1	1	Non-homologous end-joining factor 1	Nhej1		1	1	1	1	4.7	4.7	4.7	32.739	295	295	0	8.3747	8146.1	9586.2	5870.7	7132.3	10804	10433	9258.7	11125	7682.4	9077.8	6246	7430.1	10590	10480	9347.1	10948	2	2	2	2	2	2	2	2	6485300	2				1463
Q3KNK3	Q3KNK3	6	6	6	NADH-cytochrome b5 reductase 2	Cyb5r2		1	6	6	6	19.9	19.9	19.9	31.36	276	276	0	14.827	157110	63675	45700	57064	89777	92855	67101	72519	147780	60443	54431	58786	87737	92242	68186	72417	13	13	13	13	13	13	13	13	106630000	13				1464
Q3KNM2	Q3KNM2	2	2	2	E3 ubiquitin-protein ligase MARCH5	2019-03-05		1	2	2	2	11.5	11.5	11.5	31.231	278	278	0	8.3522	49654	50349	50601	55426	25982	24420	31881	36863	46912	47807	51502	55520	27216	26687	31750	35845	2	2	2	2	2	2	2	2	32750000	2				1465
Q3T9Z9	Q3T9Z9	1	1	1	Zinc finger with UFM1-specific peptidase domain protein	Zufsp		1	1	1	1	1.7	1.7	1.7	65.593	577	577	0.00086674	2.9973	4674.6	3627.7	3417.5	3872.2	2705.3	2637.1	2328.8	2454.6	4408.7	3445	3574.3	3897.5	2738.7	2738.7	2350.5	2429.7	1	1	1	1	1	1	1	1	2066900	1				1466
Q3TAS6	Q3TAS6	2	2	2	ER membrane protein complex subunit 10	Emc10		1	2	2	2	6.2	6.2	6.2	27.052	258	258	0	5.5023	69836	75988	80583	79296	15992	17648	23757	25195	66033	72071	81046	79410	19010	21132	23529	24540	3	3	3	3	3	3	3	3	30677000	4				1467
Q3TB82	Q3TB82	1	1	1	Pleckstrin homology domain-containing family F member 1	Plekhf1		1	1	1	1	3.6	3.6	3.6	31.157	279	279	0.0063962	2.0917	18682	18445	13621	16915	3950.1	5027.9	4374.1	5421.9	17620	17472	14139	17088	4396.4	5699.6	4371.1	5333.1	2	2	2	2	2	2	2	2	8514700	2				1468
Q3TC33	Q3TC33	2	2	2	Coiled-coil domain-containing protein 127	Ccdc127		1	2	2	2	7.7	7.7	7.7	30.509	260	260	0	4.3077	38359	39242	43216	42088	21743	20749	24626	27323	36264	37253	43731	42248	22789	22325	24590	26681	2	2	2	2	2	2	2	2	22708000	2				1469
Q3TC72	Q3TC72	7	7	7	Fumarylacetoacetate hydrolase domain-containing protein 2A	Fahd2		1	7	7	7	33.9	33.9	33.9	34.69	313	313	0	323.31	194890	201850	195330	208070	316360	321990	322540	360810	184110	191940	202470	212430	311780	323350	323300	354370	29	29	29	29	29	29	29	29	2402800000	29				1470
Q3TCH7	Q3TCH7	19	19	11	Cullin-4A	Cul4a		1	19	19	11	21.7	21.7	13.3	87.752	759	759	0	50.12	573540	638620	441450	445470	209790	214320	224800	240170	541050	603540	457600	460220	220810	229970	224910	235880	29	29	29	29	29	29	29	29	464130000	30				1471
Q3TCJ1	Q3TCJ1	3	3	3	BRISC complex subunit Abro1	Fam175b		1	3	3	3	8	8	8	46.942	415	415	0	13.53	36781	39798	36607	39915	36124	35793	39716	42868	34744	37780	37590	40447	36276	36826	39699	41998	4	4	4	4	4	4	4	4	25249000	4				1472
Q3TCN2	Q3TCN2	6	6	6	Putative phospholipase B-like 2;Putative phospholipase B-like 2 28 kDa form;Putative phospholipase B-like 2 40 kDa form;Putative phospholipase B-like 2 15 kDa form	Plbd2		1	6	6	6	10.3	10.3	10.3	66.289	594	594	0	32.565	133620	142560	122710	125620	220150	226930	89583	102260	126160	135340	128220	129800	214680	222720	94918	106190	13	13	13	13	13	13	13	13	502790000	13				1473
Q3TD49	Q3TD49	6	6	6	Signal peptide peptidase-like 2B	Sppl2b		1	6	6	6	11.1	11.1	11.1	63.823	578	578	0	31.752	59563	60501	59734	68042	68873	68157	78200	88529	56268	57536	61470	68624	68744	69931	78079	86487	9	9	9	9	9	9	9	9	221590000	9				1474
Q3TDD9	Q3TDD9	2	2	2	Protein phosphatase 1 regulatory subunit 21	Ppp1r21		1	2	2	2	2.2	2.2	2.2	88.337	780	780	0.00044593	3.308	15370	17202	20272	20019	7532.8	7590.3	8515.2	9010.3	14548	16343	20311	19974	8131.4	8362	8503.2	8830.2	1	1	1	1	1	1	1	1	4109300	2				1475
Q3TDN2	Q3TDN2	13	13	13	FAS-associated factor 2	Faf2		1	13	13	13	31.5	31.5	31.5	52.471	445	445	0	105.48	390380	406410	410320	429780	133820	127940	169830	192810	368890	385580	415640	430560	146930	146430	168960	187490	28	28	28	28	28	27	28	27	564580000	30				1476
Q3TDQ1	Q3TDQ1	11	10	10	Dolichyl-diphosphooligosaccharide--protein glycosyltransferase subunit STT3B	Stt3b		1	11	10	10	13.1	12.3	12.3	93.245	823	823	0	112.58	293970	322850	338780	335460	88138	83353	141970	154010	277960	306210	341090	336180	100210	98888	140320	148960	20	20	20	20	20	20	20	20	918370000	20				1477
Q3TEA8	Q3TEA8	3	3	3	Heterochromatin protein 1-binding protein 3	Hp1bp3		1	3	3	3	4.7	4.7	4.7	60.866	554	554	0	5.4252	86398	90257	71509	70379	22910	24282	37931	42391	81532	85364	73551	71959	25321	27427	37465	41059	3	3	3	3	3	3	3	3	43237000	3				1478
Q3TFQ1	Q3TFQ1	2	2	2	SPRY domain-containing protein 7	Spryd7		1	2	2	2	14.8	14.8	14.8	21.681	196	196	0	10.813	46962	48486	43887	47870	21543	21391	25704	27137	44346	45977	44890	48246	22643	23203	25622	26532	3	3	3	3	3	3	3	3	34668000	3				1479
Q3THE2;Q9CQ19	Q3THE2;Q9CQ19	4;2	4;2	4;2	Myosin regulatory light chain 12B;Myosin regulatory light polypeptide 9	Myl12b;Myl9	;	2	4	4	4	23.3	23.3	23.3	19.779	172	172;172	0	12.915	162790	168320	143980	150710	41202	44402	76363	81582	153670	159390	147330	152510	46327	51320	75235	78920	8	8	8	8	8	8	8	8	109150000	8				1480
Q3THF9	Q3THF9	2	2	2	Coenzyme Q-binding protein COQ10 homolog B, mitochondrial	Coq10b		1	2	2	2	7.5	7.5	7.5	27.268	240	240	0.00065833	3.1132	39261	39762	38666	36008	10219	10614	13980	15994	37085	37658	39280	36408	11560	12171	13877	15553	2	2	2	2	2	2	2	2	12161000	2				1481
Q3THG9	Q3THG9	3	3	3	Alanyl-tRNA editing protein Aarsd1	Aarsd1		1	3	3	3	7	7	7	44.97	412	412	0	5.453	122910	135350	109750	112850	34220	33628	40464	44186	116040	128080	112280	114740	37749	38324	40347	43151	4	4	4	4	4	4	4	4	40874000	4				1482
Q3THK3	Q3THK3	7	7	7	General transcription factor IIF subunit 1	Gtf2f1		1	7	7	7	16.5	16.5	16.5	57.241	508	508	0	54.804	155170	161710	95412	97748	28303	31599	42056	44950	146250	152630	100530	102050	31538	35708	41652	43786	8	8	8	8	8	8	8	8	44079000	9				1483
Q3THK7	Q3THK7	23	23	23	GMP synthase [glutamine-hydrolyzing]	Gmps		1	23	23	23	34.6	34.6	34.6	76.723	693	693	0	142.68	1372100	1506900	1029000	1015700	249470	256700	333380	358830	1294200	1423300	1065000	1049100	285840	300550	331160	349720	62	62	62	62	61	62	61	61	2414300000	65				1484
Q3THS6;Q91X83	Q3THS6	10;1	10;1	10;1	S-adenosylmethionine synthase isoform type-2	Mat2a		2	10	10	10	23	23	23	43.688	395	395;396	0	87.593	317780	345770	336450	342050	95701	92015	112320	119130	300300	327770	340450	343820	106880	106410	112020	116390	17	17	17	17	17	17	17	17	322060000	21				1485
Q3TIR1	Q3TIR1	4	4	4	Trafficking protein particle complex subunit 13	Trappc13		1	4	4	4	7.4	7.4	7.4	46.476	417	417	0	7.1924	133760	143600	115750	115830	37356	34830	51554	55589	126250	135850	118690	118060	41121	39912	51162	53969	5	5	5	5	5	5	5	5	85502000	5				1486
Q3TIR3	Q3TIR3	3	3	3	Synembryn-A	Ric8a		1	3	3	3	5.7	5.7	5.7	59.846	530	530	0	7.3868	51288	53969	50275	55375	17593	17247	18977	20947	48445	51186	51158	55576	19110	19488	18982	20511	3	3	3	3	3	3	3	3	21021000	3				1487
Q3TIU4	Q3TIU4	3	3	3	2,5-phosphodiesterase 12	Pde12		1	3	3	3	5.6	5.6	5.6	67.513	608	608	0	18.186	31923	34140	37008	37517	10845	12135	12618	13449	30186	32408	37268	37515	12060	13608	12588	13214	4	4	4	4	4	4	4	4	20425000	4				1488
Q3TIV5	Q3TIV5	7	7	7	Zinc finger CCCH domain-containing protein 15	Zc3h15		1	7	7	7	14.3	14.3	14.3	48.327	426	426	0	29.349	265730	290310	207190	211890	64253	60967	74018	93393	250690	274390	214010	217550	70906	70195	73867	90776	10	10	10	10	10	10	10	10	137520000	10				1489
Q3TIX9	Q3TIX9	8	8	8	U4/U6.U5 tri-snRNP-associated protein 2	Usp39		1	8	8	8	13.1	13.1	13.1	65.146	564	564	0	16.626	293490	314640	185710	188530	72560	94283	92281	104770	276630	297020	195440	197440	78028	100780	91800	102930	17	17	17	17	17	17	17	17	128630000	17				1490
Q3TJZ6	Q3TJZ6	3	2	2	Protein FAM98A	Fam98a		1	3	2	2	6.2	4.9	4.9	55.055	515	515	0	12.096	38826	44212	34844	34316	8259.7	8018.9	13197	12753	36654	41806	35593	35041	9527.6	9555.1	13047	12383	2	2	2	2	2	2	2	2	21559000	2				1491
Q66X19;Q3TKR3	Q66X19;Q3TKR3	1;1	1;1	1;1	NACHT, LRR and PYD domains-containing protein 4E;NACHT, LRR and PYD domains-containing protein 4C	Nlrp4e;Nlrp4c	;	2	1	1	1	0.9	0.9	0.9	112.47	978	978;982	0.0067716	2.0655	11201	10781	10098	10637	3848.9	3389	3678.5	3552.3	10574	10221	10335	10700	4134.7	3802.2	3696.4	3498.1	1	1	1	1	1	1	1	1	2093300	1				1492
Q3TKT4	Q3TKT4	9	9	5	Transcription activator BRG1	Smarca4		1	9	9	5	5.5	5.5	3.2	181.43	1613	1613	0	22.868	145720	156280	72774	73858	35597	35866	35890	36445	137240	147300	78577	79281	37344	38348	35989	35936	8	8	8	8	8	8	8	8	27650000	9				1493
Q3TKY6	Q3TKY6	2	2	2	Peptidyl-prolyl cis-trans isomerase CWC27 homolog	Cwc27		1	2	2	2	7	7	7	53.542	469	469	0	52.666	26102	26954	18347	19421	9956.8	9987.8	11327	13656	24614	25481	19176	20023	10372	10720	11309	13319	2	2	2	2	2	2	2	2	14495000	2				1494
Q3TL44	Q3TL44	1	1	1	NLR family member X1	Nlrx1		1	1	1	1	1.1	1.1	1.1	107.83	975	975	0.0026865	2.4022	15877	16121	15764	18777	8535.1	7938.4	13258	13189	14997	15318	16077	18750	8937	8744.9	13116	12791	1	1	1	1	1	1	1	1	3285500	1				1495
Q3TLH4	Q3TLH4	10	9	9	Protein PRRC2C	Prrc2c		1	10	9	9	3.3	3	3	310.89	2846	2846	0	18.841	177850	190000	144900	151950	44078	46954	47317	48042	167820	179730	149170	154960	48723	52867	47337	47357	8	8	8	8	8	8	8	8	149520000	10				1496
Q3TLI0	Q3TLI0	4	4	4	Trafficking protein particle complex subunit 10	Trappc10		1	4	4	4	3.7	3.7	3.7	141.59	1259	1259	0	22.255	33196	34359	35197	37387	21888	22912	24858	24524	31371	32632	35803	37559	22570	24061	24820	24130	3	3	3	3	3	3	3	3	14968000	4				1497
Q3TLS3	Q3TLS3	2	2	2	GDP-D-glucose phosphorylase 1	Gdpgp1		1	2	2	2	6	6	6	42.514	386	386	0	4.6618	9456.3	10126	10967	10159	5709.7	6641.3	6874.3	10952	8941.6	9608	11084	10261	5972.3	7047.2	6850.3	10623	2	2	2	2	2	2	2	2	5876100	2				1498
Q3TMX7	Q3TMX7	6	6	6	Sulfhydryl oxidase 2	Qsox2		1	6	6	6	8.1	8.1	8.1	77.774	692	692	0	8.8895	95235	100870	85961	84512	34091	34726	44150	41827	89912	95477	87994	86032	36613	37933	43895	40970	4	4	4	4	4	4	4	4	27077000	6				1499
Q3TNA1	Q3TNA1	5	5	5	Xylulose kinase	Xylb		1	5	5	5	10.2	10.2	10.2	59.543	551	551	0	36.019	77732	80607	106120	104510	32109	31796	42763	42204	73592	76687	106040	103630	35621	36143	42473	41201	5	5	5	5	5	5	4	5	49052000	6				1500
Q3TNH5	Q3TNH5	1	1	1	Protein FAM172A	Fam172a		1	1	1	1	2.4	2.4	2.4	48.072	417	417	0	7.2897	0	0	0	0	0	0	0	0	0	0	0	0	0	0	0	0	0	0	0	0	0	0	0	0	0	1				1501
[truncated: 3,736 more rows]
[truncated: 8 more columns]

## Sheet: Rod定量蛋白
Protein IDs	Majority protein IDs	Peptide counts (all)	Peptide counts (razor+unique)	Peptide counts (unique)	Protein names	Gene names	Fasta headers	Number of proteins	Peptides	Razor + unique peptides	Unique peptides	Sequence coverage [%]	Unique + razor sequence coverage [%]	Unique sequence coverage [%]	Mol. weight [kDa]	Sequence length	Sequence lengths	Q-value	Score	Reporter intensity corrected 0	Reporter intensity corrected 1	Reporter intensity corrected 2	Reporter intensity corrected 3	Reporter intensity corrected 4	Reporter intensity corrected 5	Reporter intensity corrected 6	Reporter intensity corrected 7	Reporter intensity 0	Reporter intensity 1	Reporter intensity 2	Reporter intensity 3	Reporter intensity 4	Reporter intensity 5	Reporter intensity 6	Reporter intensity 7	Reporter intensity count 0	Reporter intensity count 1	Reporter intensity count 2	Reporter intensity count 3	Reporter intensity count 4	Reporter intensity count 5	Reporter intensity count 6	Reporter intensity count 7	Intensity	MS/MS count	Only identified by site	Reverse	Potential contaminant	id
[truncated: 5,238 more rows]
[truncated: 8 more columns]

[truncated: 7 more sheets: Rod差异蛋白筛选, Rod上调蛋白, Rod下调蛋白, sperm定量蛋白, sperm差异蛋白筛选, sperm上调蛋白, sperm下调蛋白]
